# Supplementary material for: Cross-species validation of a human age-related hearing loss candidate KLHDC7B as essential for mammalian hearing
Source: Commun Biol. 2025 Dec 17;9:84. doi: 10.1038/s42003-025-09349-1 (PMC12820229; doi:10.1038/s42003-025-09349-1)
Supplement: Supplementary file 3 — Supplementary Data 1 [file 42003_2025_9349_MOESM3_ESM.xlsx]

## Sheet: Fig 1A
A
Raw data
	L						L+S
brain	42.76	35.81	55.22	31.24	26.05	38.8	86.92	82.12	116.7	76.94	55.2	88.2
eye	9.33	10.25	11.14	10.3	9.8	10.88	21.33	30.44	27.15	24.06	23.24	29.07
kidney	1.1	1	0.95	0.91	1.11	0.95	1.35	1.48	1.93	1.31	0.36	0.55
liver	106.76	41.85	101.63	127.93	156.73	146.44	159.75	47.23	131.84	164.58	178.24	186.07
stomach	3.3	3.53	2.34	3.12	3.15	5.61	5.27	4.82	6.11	4.08	4.02	15.14
cochlea	3.76	73.37	101.49	59.68	28.31	93	11.18	191.83	315.1	260.96	67.31	236.33
Descriptive statistics										Normality test
	L			L+S						Test for normal distribution
	mean	SD	N	mean	SD	N				D'Agostino & Pearson test
brain	38.3133	10.1246	6	84.3467	19.8874	6				K2	N too small	N too small
eye	10.2833	0.668391	6	25.8817	3.56559	6				P value
kidney	1.00333	0.0838252	6	1.16333	0.594295	6				Passed normality test (alpha=0.05)?
liver	113.557	41.1877	6	144.618	51.2325	6				P value summary
stomach	3.50833	1.105	6	6.57333	4.26876	6
cochlea	59.935	37.8324	6	180.452	117.743	6				Anderson-Darling test
										A2*	N too small	N too small
										P value
										Passed normality test (alpha=0.05)?
Statistical analysis										P value summary
Table Analyzed	RQ adult kidney reference
										Shapiro-Wilk test
Two-way RM ANOVA	Matching: Stacked									W	0.8641	0.8863
Assume sphericity?	Yes									P value	0.2037	0.2991
Alpha	0.05									Passed normality test (alpha=0.05)?	Yes	Yes
										P value summary	ns	ns
Source of Variation	% of total variation	P value	P value summary	Significant?
organ x isoform	8.549	0.0072	**	Yes						Kolmogorov-Smirnov test
organ	56.26	<0.0001	****	Yes						KS distance	0.2356	0.237
isoform	6.639	0.0043	**	Yes						P value	>0.1000	>0.1000
Subject	4.918	0.4247	ns	No						Passed normality test (alpha=0.05)?	Yes	Yes
										P value summary	ns	ns
ANOVA table	SS	DF	MS	F (DFn, DFd)	P value
organ x isoform	30161	5	6032	F (5, 50) = 3.617	P=0.0072					Number of values	6	6
organ	198494	5	39699	F (5, 50) = 23.80	P<0.0001
isoform	23422	1	23422	F (1, 10) = 13.50	P=0.0043
Subject	17350	10	1735	F (10, 50) = 1.040	P=0.4247
Residual	83385	50	1668
Difference between column means
Mean of L	37.77
Mean of L+S	73.84
Difference between means	-36.07
SE of difference	9.818
95% CI of difference	-57.95 to -14.20
Data summary
Number of columns (isoform)	2
Number of rows (organ)	6
Number of subjects (Subject)	12
Number of missing values	0
Multiple comparisons
Compare cell means with others in its row and its column
Number of families	8
Number of comparisons per row family	1
Number of comparisons per column family	15
Alpha	0.05
Uncorrected Fisher's LSD	Mean Diff.	95.00% CI of diff.	Below threshold?	Summary	Individual P Value
brain
L vs. L+S	-46.03	-93.35 to 1.287	No	ns	0.0564
eye
L vs. L+S	-15.6	-62.92 to 31.72	No	ns	0.5122
kidney
L vs. L+S	-0.16	-47.48 to 47.16	No	ns	0.9946
liver
L vs. L+S	-31.06	-78.38 to 16.26	No	ns	0.1942
stomach
L vs. L+S	-3.065	-50.39 to 44.26	No	ns	0.8973
cochlea
L vs. L+S	-120.5	-167.8 to -73.20	Yes	****	<0.0001
L
brain vs. eye	28.03	-19.33 to 75.39	No	ns	0.2401
brain vs. kidney	37.31	-10.05 to 84.67	No	ns	0.1199
brain vs. liver	-75.24	-122.6 to -27.89	Yes	**	0.0024
brain vs. stomach	34.81	-12.55 to 82.16	No	ns	0.1462
brain vs. cochlea	-21.62	-68.98 to 25.74	No	ns	0.3635
eye vs. kidney	9.28	-38.08 to 56.64	No	ns	0.6956
eye vs. liver	-103.3	-150.6 to -55.92	Yes	****	<0.0001
eye vs. stomach	6.775	-40.58 to 54.13	No	ns	0.775
eye vs. cochlea	-49.65	-97.01 to -2.295	Yes	*	0.0403
kidney vs. liver	-112.6	-159.9 to -65.20	Yes	****	<0.0001
kidney vs. stomach	-2.505	-49.86 to 44.85	No	ns	0.9158
kidney vs. cochlea	-58.93	-106.3 to -11.57	Yes	*	0.0158
liver vs. stomach	110	62.69 to 157.4	Yes	****	<0.0001
liver vs. cochlea	53.62	6.265 to 101.0	Yes	*	0.0273
stomach vs. cochlea	-56.43	-103.8 to -9.070	Yes	*	0.0205
L+S
brain vs. eye	58.47	11.11 to 105.8	Yes	*	0.0166
brain vs. kidney	83.18	35.83 to 130.5	Yes	***	0.0009
brain vs. liver	-60.27	-107.6 to -12.91	Yes	*	0.0137
brain vs. stomach	77.77	30.42 to 125.1	Yes	**	0.0018
brain vs. cochlea	-96.11	-143.5 to -48.75	Yes	***	0.0002
eye vs. kidney	24.72	-22.64 to 72.08	No	ns	0.2995
eye vs. liver	-118.7	-166.1 to -71.38	Yes	****	<0.0001
eye vs. stomach	19.31	-28.05 to 66.67	No	ns	0.4167
eye vs. cochlea	-154.6	-201.9 to -107.2	Yes	****	<0.0001
kidney vs. liver	-143.5	-190.8 to -96.10	Yes	****	<0.0001
kidney vs. stomach	-5.41	-52.77 to 41.95	No	ns	0.8195
kidney vs. cochlea	-179.3	-226.6 to -131.9	Yes	****	<0.0001
liver vs. stomach	138	90.69 to 185.4	Yes	****	<0.0001
liver vs. cochlea	-35.83	-83.19 to 11.52	No	ns	0.1349
stomach vs. cochlea	-173.9	-221.2 to -126.5	Yes	****	<0.0001
Test details	Mean 1	Mean 2	Mean Diff.	SE of diff.	N1	N2	t	DF
brain
L vs. L+S	38.31	84.35	-46.03	23.66	6	6	1.946	60
eye
L vs. L+S	10.28	25.88	-15.6	23.66	6	6	0.6594	60
kidney
L vs. L+S	1.003	1.163	-0.16	23.66	6	6	0.006763	60
liver
L vs. L+S	113.6	144.6	-31.06	23.66	6	6	1.313	60
stomach
L vs. L+S	3.508	6.573	-3.065	23.66	6	6	0.1296	60
cochlea
L vs. L+S	59.94	180.5	-120.5	23.66	6	6	5.094	60
L
brain vs. eye	38.31	10.28	28.03	23.58	6	6	1.189	50
brain vs. kidney	38.31	1.003	37.31	23.58	6	6	1.582	50
brain vs. liver	38.31	113.6	-75.24	23.58	6	6	3.191	50
brain vs. stomach	38.31	3.508	34.81	23.58	6	6	1.476	50
brain vs. cochlea	38.31	59.94	-21.62	23.58	6	6	0.917	50
eye vs. kidney	10.28	1.003	9.28	23.58	6	6	0.3936	50
eye vs. liver	10.28	113.6	-103.3	23.58	6	6	4.38	50
eye vs. stomach	10.28	3.508	6.775	23.58	6	6	0.2874	50
eye vs. cochlea	10.28	59.94	-49.65	23.58	6	6	2.106	50
kidney vs. liver	1.003	113.6	-112.6	23.58	6	6	4.774	50
kidney vs. stomach	1.003	3.508	-2.505	23.58	6	6	0.1062	50
kidney vs. cochlea	1.003	59.94	-58.93	23.58	6	6	2.499	50
liver vs. stomach	113.6	3.508	110	23.58	6	6	4.668	50
liver vs. cochlea	113.6	59.94	53.62	23.58	6	6	2.274	50
stomach vs. cochlea	3.508	59.94	-56.43	23.58	6	6	2.393	50
L+S
brain vs. eye	84.35	25.88	58.47	23.58	6	6	2.48	50
brain vs. kidney	84.35	1.163	83.18	23.58	6	6	3.528	50
brain vs. liver	84.35	144.6	-60.27	23.58	6	6	2.556	50
brain vs. stomach	84.35	6.573	77.77	23.58	6	6	3.299	50
brain vs. cochlea	84.35	180.5	-96.11	23.58	6	6	4.076	50
eye vs. kidney	25.88	1.163	24.72	23.58	6	6	1.048	50
eye vs. liver	25.88	144.6	-118.7	23.58	6	6	5.036	50
eye vs. stomach	25.88	6.573	19.31	23.58	6	6	0.8189	50
eye vs. cochlea	25.88	180.5	-154.6	23.58	6	6	6.556	50
kidney vs. liver	1.163	144.6	-143.5	23.58	6	6	6.084	50
kidney vs. stomach	1.163	6.573	-5.41	23.58	6	6	0.2295	50
kidney vs. cochlea	1.163	180.5	-179.3	23.58	6	6	7.604	50
liver vs. stomach	144.6	6.573	138	23.58	6	6	5.855	50
liver vs. cochlea	144.6	180.5	-35.83	23.58	6	6	1.52	50
stomach vs. cochlea	6.573	180.5	-173.9	23.58	6	6	7.375	50

## Sheet: Fig 1 B
Raw data
	brain						kidney						liver						cochlea
p1	0.14	0.14	0.24	0.17	0.24		0.44	0.49	0.59	13.98	0.57		1	0.95	0.85	1.2	1.03		142.7	101.53	129.14	370.11	423.38
p7	11.67	0.12	0.14	0.14	0.18		0.41	0.39	0.36	0.4	0.46		264.99	379.72	485.32	261.16	671.76		488.36	163.46	592.14	710.06	295.25
adult	2600.91	2457.2	3491.91	2302.2	1651.77	2639.04	40.33	44.16	57.83	39.12	10.8	16.49	4780.02	1413.25	3944.97	4924.63	5333.25	5567.45	334.49	5739.86	9428.42	7808.34	2013.93	7071.5
aged	3896.06	1181.01	3389.37	3657.9			2355.47	666.66	710.06	627.64			636.85	42.59	33.22	55.48			22848.31*	188.68	204.62	798.86
																			* value removed as outlier
Descriptive statistics															Normality test
	brain			kidney			liver			cochlea						brain	kidney	liver	cochlea
	mean	SD	N	mean	SD	N	mean	SD	N	mean	SD	N			Compare normal and lognormal
p1	0.186	0.0507937	5	3.214	6.01868	5	1.006	0.12818	5	233.372	151.053	5			Probability normal (Gaussian)	0%	0%	1.132e-012%	2.2e-008%
p7	2.45	5.15418	5	0.404	0.0364692	5	412.59	171.942	5	449.854	220.997	5			Probability lognormal	100%	100%	100%	100%
adult	2523.84	595.053	6	34.7883	17.7679	6	4327.26	1532.94	6	5399.42	3523.14	6			Likelihood ratio (LR)	1.293e-22	3.784e-27	1.127e-14	2.2e-10
aged	3031.09	1250.63	4	1089.96	844.346	4	192.035	296.684	4	397.387	347.777	3			1/LR	7.732e+21	2.643e+26	88764337042422	4544996681
															Which distribution is more likely?	Lognormal	Lognormal	Lognormal	Lognormal
Two way mixed model															Test for normal distribution
Statistical analysis															D'Agostino & Pearson test
Table Analyzed	RQ development short only all organs p1 kidney reference for all organs														K2	8.642	37.85	5.308	9.66
															P value	0.0133	<0.0001	0.0704	0.008
Mixed-effects model (REML)	Matching: Across row														Passed normality test (alpha=0.05)?	No	No	Yes	No
Assume sphericity?	No														P value summary	*	****	ns	**
Alpha	0.05
															Anderson-Darling test
Fixed effects (type III)	P value	P value summary	Statistically significant (P < 0.05)?	F (DFn, DFd)	Geisser-Greenhouse's epsilon										A2*	1.761	4.256	2.911	3.257
age	<0.0001	****	Yes	F (3, 16) = 29.83											P value	0.0001	<0.0001	<0.0001	<0.0001
organ	0.0223	*	Yes	F (1.425, 22.33) = 5.194	0.4751										Passed normality test (alpha=0.05)?	No	No	No	No
age x organ	<0.0001	****	Yes	F (9, 47) = 7.656											P value summary	***	****	****	****
Random effects	SD	Variance													Shapiro-Wilk test
Subject	202.3	40916													W	0.7904	0.4753	0.6822	0.6369
Residual	1132	1281784													P value	0.0006	<0.0001	<0.0001	<0.0001
															Passed normality test (alpha=0.05)?	No	No	No	No
Was the matching effective?															P value summary	***	****	****	****
Chi-square, df	0.08268, 1
P value	0.7737														Kolmogorov-Smirnov test
P value summary	ns														KS distance	0.3123	0.4214	0.3426	0.3837
Is there significant matching (P < 0.05)?	No														P value	<0.0001	<0.0001	<0.0001	<0.0001
															Passed normality test (alpha=0.05)?	No	No	No	No
Data summary															P value summary	****	****	****	****
Number of columns (organ)	4
Number of rows (age)	4														Number of values	20	20	20	19
Number of subjects (Subject)	20														Impossible values in lognormal distributions
Number of missing values	1														Number of zeroes	0	0	0	0
															Number of negative values	0	0	0	0
															Nonparametric wilcoxon tests
																					Multiple wilcoxon tests
Multiple comparisons															cochlea vs liver						cochlea vs liver
Compare cell means with others in its row and its column																						Discovery?	P value	Sum of pos. ranks	Sum of neg. ranks	Sum of signed ranks (W)	q value
															Table Analyzed	RQ development short only all organs p1 kidney reference for all organs					p1	No	0.0625	0	-15	-15	0.2525
Number of families	8																				p7	No	0.8125	6	-9	-3	0.820625
Number of comparisons per row family	6														Column C	liver					adult	No	0.6875	8	-13	-5	0.820625
Number of comparisons per column family	6														vs.	vs.					aged	No	0.25	0	-6	-6	0.505
Alpha	0.05														Column D	cochlea
Uncorrected Fisher's LSD	Mean Diff.	95.00% CI of diff.	Below threshold?	Summary	Individual P Value										Test details
															Test name	Wilcoxon matched-pairs signed rank test
p1															Comparison for each test	Compare ranks of paired data
brain vs. kidney	-3.028	-10.51 to 4.456	No	ns	0.3242										Multiple comparisons	False Discovery Rate (FDR)
brain vs. liver	-0.82	-1.007 to -0.6329	Yes	***	0.0003										Method	Two-stage step-up (Benjamini, Krieger, and Yekutieli)
brain vs. cochlea	-233.2	-420.7 to -45.65	Yes	*	0.026										Desired FDR (Q)	1.00%
kidney vs. liver	2.208	-5.131 to 9.547	No	ns	0.4506
kidney vs. cochlea	-230.2	-414.0 to -46.30	Yes	*	0.0255										Number of tests performed	4
liver vs. cochlea	-232.4	-419.8 to -44.92	Yes	*	0.0262										Number of rows omitted	0
															Number of rows with incomplete data	3
p7
brain vs. kidney	2.046	-4.350 to 8.442	No	ns	0.4246																Multiple wilcoxon tests
brain vs. liver	-410.1	-626.8 to -193.5	Yes	**	0.0063										cochlea vs brain						cochlea vs brain
brain vs. cochlea	-447.4	-721.3 to -173.5	Yes	*	0.0105																	Discovery?	P value	Sum of pos. ranks	Sum of neg. ranks	Sum of signed ranks (W)	q value
kidney vs. liver	-412.2	-625.7 to -198.7	Yes	**	0.0058										Table Analyzed	RQ development short only all organs p1 kidney reference for all organs					p1	No	0.0625	0	-15	-15	0.12625
kidney vs. cochlea	-449.5	-723.9 to -175.0	Yes	*	0.0104																p7	No	0.0625	0	-15	-15	0.12625
liver vs. cochlea	-37.26	-451.1 to 376.6	No	ns	0.8149										Column A	brain					adult	No	0.09375	2	-19	-17	0.12625
															vs.	vs.					aged	No	0.25	6	0	6	0.2525
adult															Column D	cochlea
brain vs. kidney	2489	1879 to 3100	Yes	***	0.0001
brain vs. liver	-1803	-3653 to 46.42	No	ns	0.0541										Test details
brain vs. cochlea	-2876	-6248 to 496.9	No	ns	0.0799										Test name	Wilcoxon matched-pairs signed rank test
kidney vs. liver	-4292	-5912 to -2673	Yes	**	0.001										Comparison for each test	Compare ranks of paired data
kidney vs. cochlea	-5365	-9054 to -1675	Yes	*	0.0135										Multiple comparisons	False Discovery Rate (FDR)
liver vs. cochlea	-1072	-5354 to 3210	No	ns	0.5482										Method	Two-stage step-up (Benjamini, Krieger, and Yekutieli)
															Desired FDR (Q)	1.00%
aged
brain vs. kidney	1941	120.5 to 3762	Yes	*	0.0427										Number of tests performed	4
brain vs. liver	2839	1020 to 4658	Yes	*	0.0157										Number of rows omitted	0
brain vs. cochlea	2345	-593.4 to 5284	No	ns	0.0753										Number of rows with incomplete data	3
kidney vs. liver	897.9	24.66 to 1771	Yes	*	0.0467																Multiple wilcoxon tests
kidney vs. cochlea	270.7	-680.7 to 1222	No	ns	0.3455										cochlea vs liver						cochlea vs liver
liver vs. cochlea	-353.6	-1193 to 485.5	No	ns	0.2115																	Discovery?	P value	Sum of pos. ranks	Sum of neg. ranks	Sum of signed ranks (W)	q value
															Table Analyzed	RQ development short only all organs p1 kidney reference for all organs					p1	No	0.0625	0	-15	-15	0.084167
brain																					p7	No	0.0625	0	-15	-15	0.084167
p1 vs. p7	-2.264	-8.664 to 4.136	No	ns	0.3816										Column B	kidney					adult	No	0.03125	0	-21	-21	0.084167
p1 vs. adult	-2524	-3148 to -1899	Yes	***	0.0001										vs.	vs.					aged	No	0.5	5	-1	4	0.505
p1 vs. aged	-3031	-5021 to -1041	Yes	*	0.0168										Column D	cochlea
p7 vs. adult	-2521	-3146 to -1897	Yes	***	0.0001
p7 vs. aged	-3029	-5019 to -1039	Yes	*	0.0168										Test details
adult vs. aged	-507.2	-2385 to 1370	No	ns	0.4925										Test name	Wilcoxon matched-pairs signed rank test
															Comparison for each test	Compare ranks of paired data
kidney															Multiple comparisons	False Discovery Rate (FDR)
p1 vs. p7	2.81	-4.663 to 10.28	No	ns	0.3554										Method	Two-stage step-up (Benjamini, Krieger, and Yekutieli)
p1 vs. adult	-31.57	-50.27 to -12.87	Yes	**	0.0058										Desired FDR (Q)	1.00%
p1 vs. aged	-1087	-2430 to 256.8	No	ns	0.0822
p7 vs. adult	-34.38	-53.03 to -15.74	Yes	**	0.0051										Number of tests performed	4
p7 vs. aged	-1090	-2433 to 254.0	No	ns	0.0817										Number of rows omitted	0
adult vs. aged	-1055	-2398 to 288.1	No	ns	0.0877										Number of rows with incomplete data	3
liver
p1 vs. p7	-411.6	-625.1 to -198.1	Yes	**	0.0059
p1 vs. adult	-4326	-5935 to -2718	Yes	***	0.001
p1 vs. aged	-191	-663.1 to 281.1	No	ns	0.2882
p7 vs. adult	-3915	-5521 to -2308	Yes	**	0.0014
p7 vs. aged	220.6	-221.1 to 662.2	No	ns	0.2489
adult vs. aged	4135	2530 to 5741	Yes	***	0.0009
cochlea
p1 vs. p7	-216.5	-499.0 to 66.05	No	ns	0.1131
p1 vs. adult	-5166	-8863 to -1470	Yes	*	0.0156
p1 vs. aged	-164	-929.6 to 601.6	No	ns	0.5062
p7 vs. adult	-4950	-8645 to -1254	Yes	*	0.0183
p7 vs. aged	52.47	-659.9 to 764.9	No	ns	0.8297
adult vs. aged	5002	1310 to 8694	Yes	*	0.0173
Test details	Mean 1	Mean 2	Mean Diff.	SE of diff.	N1	N2	t	DF
p1
brain vs. kidney	0.186	3.214	-3.028	2.696	5	5	1.123	4
brain vs. liver	0.186	1.006	-0.82	0.06738	5	5	12.17	4
brain vs. cochlea	0.186	233.4	-233.2	67.54	5	5	3.452	4
kidney vs. liver	3.214	1.006	2.208	2.643	5	5	0.8353	4
kidney vs. cochlea	3.214	233.4	-230.2	66.22	5	5	3.476	4
liver vs. cochlea	1.006	233.4	-232.4	67.51	5	5	3.442	4
p7
brain vs. kidney	2.45	0.404	2.046	2.304	5	5	0.8882	4
brain vs. liver	2.45	412.6	-410.1	78.02	5	5	5.257	4
brain vs. cochlea	2.45	449.9	-447.4	98.64	5	5	4.536	4
kidney vs. liver	0.404	412.6	-412.2	76.89	5	5	5.361	4
kidney vs. cochlea	0.404	449.9	-449.5	98.84	5	5	4.547	4
liver vs. cochlea	412.6	449.9	-37.26	149.1	5	5	0.25	4
adult
brain vs. kidney	2524	34.79	2489	237.5	6	6	10.48	5
brain vs. liver	2524	4327	-1803	719.6	6	6	2.506	5
brain vs. cochlea	2524	5399	-2876	1312	6	6	2.192	5
kidney vs. liver	34.79	4327	-4292	630	6	6	6.814	5
kidney vs. cochlea	34.79	5399	-5365	1435	6	6	3.738	5
liver vs. cochlea	4327	5399	-1072	1666	6	6	0.6436	5
aged
brain vs. kidney	3031	1090	1941	572.1	4	4	3.393	3
brain vs. liver	3031	192	2839	571.5	4	4	4.968	3
brain vs. cochlea	2743	397.4	2345	683	3	3	3.434	2
kidney vs. liver	1090	192	897.9	274.4	4	4	3.272	3
kidney vs. cochlea	668.1	397.4	270.7	221.1	3	3	1.224	2
liver vs. cochlea	43.76	397.4	-353.6	195	3	3	1.813	2
brain
p1 vs. p7	0.186	2.45	-2.264	2.305	5	5	0.9822	4.001
p1 vs. adult	0.186	2524	-2524	242.9	5	6	10.39	5
p1 vs. aged	0.186	3031	-3031	625.3	5	4	4.847	3
p7 vs. adult	2.45	2524	-2521	242.9	5	6	10.38	5.001
p7 vs. aged	2.45	3031	-3029	625.3	5	4	4.843	3
adult vs. aged	2524	3031	-507.2	670.8	6	4	0.7561	3.92
kidney
p1 vs. p7	3.214	0.404	2.81	2.692	5	5	1.044	4
p1 vs. adult	3.214	34.79	-31.57	7.737	5	6	4.081	6.322
p1 vs. aged	3.214	1090	-1087	422.2	5	4	2.574	3
p7 vs. adult	0.404	34.79	-34.38	7.254	5	6	4.74	5
p7 vs. aged	0.404	1090	-1090	422.2	5	4	2.581	3
adult vs. aged	34.79	1090	-1055	422.2	6	4	2.499	3.002
liver
p1 vs. p7	1.006	412.6	-411.6	76.89	5	5	5.353	4
p1 vs. adult	1.006	4327	-4326	625.8	5	6	6.913	5
p1 vs. aged	1.006	192	-191	148.3	5	4	1.288	3
p7 vs. adult	412.6	4327	-3915	630.5	5	6	6.209	5.151
p7 vs. aged	412.6	192	220.6	167.1	5	4	1.32	4.581
adult vs. aged	4327	192	4135	643.2	6	4	6.43	5.548
cochlea
p1 vs. p7	233.4	449.9	-216.5	119.7	5	5	1.808	7.068
p1 vs. adult	233.4	5399	-5166	1440	5	6	3.588	5.022
p1 vs. aged	233.4	397.4	-164	211.8	5	3	0.7742	2.463
p7 vs. adult	449.9	5399	-4950	1442	5	6	3.433	5.047
p7 vs. aged	449.9	397.4	52.47	223.8	5	3	0.2344	2.999
adult vs. aged	5399	397.4	5002	1452	6	3	3.444	5.192

## Sheet: Fig 1 I
KLH intensity norm max = KLHDC7B intensity normalized to maximum intensity per ROI
Raw data normalized to maximum intensity for each ROI
x distance	KLHDC7B intensity ROI1	KLHDC7B intensity ROI2	KLHDC7B intensity ROI3	KLHDC7B intensity ROI4	prestin intensity ROI1	prestin intensity ROI2	prestin intensity ROI3	prestin intensity ROI4
0	0.0060931	0.00506565	0.00654796	0.0413409	0.0185823	0.0116044	0.0126135	0.108348
0.04251	0.00742597	0.00504973	0.006233	0.053454	0.0232999	0.0117103	0.0144127	0.120776
0.08503	0.00950002	0.0048775	0.00564674	0.0637504	0.0284395	0.0124709	0.0159299	0.138999
0.12754	0.0117347	0.00459382	0.00525452	0.0703909	0.032963	0.0139788	0.0162109	0.164327
0.17006	0.0125439	0.00453647	0.00505677	0.0800905	0.0361027	0.0154515	0.0160318	0.190084
0.21257	0.0125337	0.00496181	0.00547846	0.0924134	0.0384364	0.0163077	0.015707	0.208064
0.25509	0.0137856	0.0056672	0.00605752	0.108134	0.0409805	0.0165588	0.0158521	0.215877
0.2976	0.0189408	0.00588213	0.00703185	0.123902	0.046829	0.0153432	0.0172578	0.211896
0.34012	0.0269837	0.00543436	0.00793962	0.138582	0.0564032	0.0134513	0.0196288	0.204298
0.38263	0.036749	0.00459473	0.00851759	0.146774	0.0686797	0.0121618	0.0225989	0.204494
0.42515	0.0442596	0.00389766	0.00869438	0.148597	0.0801453	0.0117127	0.025615	0.21978
0.46766	0.0497267	0.00359734	0.00839798	0.164284	0.0888754	0.0115352	0.0296373	0.263821
0.51018	0.0547074	0.00376685	0.00800837	0.208478	0.096661	0.0112623	0.0346557	0.328114
0.55269	0.0642463	0.00420775	0.00877776	0.319543	0.113939	0.0107812	0.0404408	0.410637
0.59521	0.0793735	0.00435755	0.0111435	0.484735	0.153713	0.0107127	0.0455626	0.492328
0.63772	0.102277	0.00429404	0.0143636	0.684064	0.228711	0.0107243	0.0499006	0.559031
0.68024	0.13428	0.0042528	0.0167082	0.862332	0.339864	0.0107918	0.0546065	0.602399
0.72275	0.198202	0.00486321	0.0182906	0.968413	0.488298	0.0109827	0.0608534	0.625475
0.76527	0.303349	0.00587579	0.0198659	1	0.654892	0.0112359	0.0681619	0.64555
0.80778	0.488402	0.00658245	0.0233221	0.956512	0.819169	0.0119438	0.0756438	0.658019
0.8503	0.700284	0.0066948	0.0291622	0.878905	0.951475	0.0137207	0.0828717	0.668895
0.89281	0.893782	0.00674057	0.0361847	0.779112	1	0.0167684	0.0909857	0.66684
0.93533	1	0.00776763	0.0417218	0.682225	0.962274	0.0213015	0.102321	0.658338
0.97784	0.979226	0.0098659	0.0445375	0.586923	0.835761	0.0266139	0.116905	0.639169
1.02036	0.828923	0.0113225	0.0475436	0.498843	0.659007	0.032023	0.130646	0.619278
1.06287	0.639037	0.011077	0.0535959	0.406034	0.479448	0.0369816	0.141008	0.587933
1.10539	0.475982	0.00999471	0.0642219	0.321132	0.3564	0.0408332	0.14502	0.536974
1.1479	0.358326	0.0089738	0.0769931	0.265465	0.271505	0.0434664	0.145258	0.467206
1.19042	0.310303	0.00973094	0.0909673	0.229514	0.238531	0.0444738	0.147801	0.387421
1.23293	0.296861	0.0121071	0.10671	0.21453	0.227501	0.0430613	0.161312	0.31753
1.27545	0.297583	0.0156496	0.12959	0.19884	0.228545	0.042276	0.200379	0.263492
1.31796	0.285624	0.0204352	0.170847	0.182135	0.229719	0.0444358	0.2648	0.235911
1.36048	0.256263	0.0266216	0.254914	0.166544	0.228672	0.0505887	0.361571	0.224009
1.40299	0.213356	0.0339491	0.391377	0.157645	0.223858	0.0591067	0.482648	0.21811
1.44551	0.170695	0.0391928	0.580175	0.155427	0.215921	0.0663974	0.62196	0.213111
1.48802	0.135109	0.0410048	0.789093	0.154557	0.202315	0.0702016	0.766215	0.208998
1.53054	0.109567	0.039447	0.939785	0.150158	0.183898	0.0719099	0.88707	0.207392
1.57305	0.0907831	0.0396832	0.995304	0.141259	0.160877	0.0783539	0.973033	0.207648
1.61557	0.0771273	0.0440059	0.920276	0.134382	0.142687	0.0931446	1	0.207567
1.65808	0.0692709	0.0498851	0.788688	0.134683	0.134746	0.114776	0.981164	0.203012
1.7006	0.0659361	0.0547116	0.661558	0.145381	0.137597	0.135664	0.93605	0.190853
1.74311	0.0645682	0.0581582	0.568592	0.154327	0.147901	0.150808	0.873483	0.177552
1.78563	0.0615186	0.0649395	0.522528	0.158205	0.157982	0.156296	0.816912	0.167499
1.82814	0.0571058	0.0779866	0.476852	0.153421	0.162771	0.158031	0.762622	0.162961
1.87066	0.0585227	0.0961774	0.436808	0.143996	0.161843	0.166731	0.713178	0.161513
1.91317	0.0679899	0.108942	0.402541	0.132147	0.159339	0.190975	0.65547	0.160864
1.95569	0.0853156	0.119795	0.377847	0.120944	0.155886	0.252274	0.584571	0.157359
1.9982	0.1085	0.147064	0.351558	0.111691	0.152763	0.352653	0.503495	0.151239
2.04072	0.137312	0.225199	0.318238	0.11077	0.15045	0.511807	0.421934	0.144072
2.08323	0.167488	0.371307	0.288227	0.121903	0.15137	0.693544	0.35113	0.140365
2.12575	0.191776	0.601832	0.275165	0.1379	0.15735	0.872636	0.302965	0.143124
2.16826	0.196764	0.847898	0.276573	0.147795	0.166415	0.9921	0.271051	0.151466
2.21078	0.190124	0.992803	0.27577	0.146688	0.177844	0.996248	0.247827	0.163236
2.25329	0.18103	1	0.27804	0.140359	0.187067	0.91996	0.225737	0.173654
2.29581	0.184534	0.872482	0.27856	0.136378	0.197105	0.789499	0.211127	0.179648
2.33832	0.206679	0.684232	0.269427	0.14096	0.206963	0.651022	0.205667	0.18024
2.38084	0.24001	0.497232	0.243028	0.156893	0.217582	0.538827	0.215197	0.178857
2.42335	0.278485	0.356674	0.212062	0.188127	0.228101	0.464145	0.231418	0.176631
2.46587	0.330229	0.269079	0.195194	0.231231	0.24583	0.43178	0.243772	0.173879
2.50838	0.389131	0.225188	0.192664	0.273306	0.272684	0.418647	0.244773	0.168691
2.5509	0.465905	0.199597	0.198342	0.287044	0.322369	0.409253	0.237093	0.160918
2.59341	0.542779	0.181317	0.204496	0.269587	0.396485	0.394548	0.225741	0.153912
2.63593	0.636012	0.16538	0.207244	0.232254	0.488386	0.369306	0.214746	0.15337
2.67844	0.741065	0.150714	0.203684	0.204627	0.575868	0.336618	0.207348	0.164923
2.72096	0.821737	0.137679	0.196524	0.20286	0.631923	0.297818	0.202909	0.186563
2.76347	0.845811	0.127584	0.194761	0.216192	0.640671	0.262059	0.200653	0.208754
2.80599	0.79379	0.124709	0.201819	0.231843	0.601054	0.23383	0.199163	0.221166
2.8485	0.695949	0.126932	0.213551	0.24245	0.534902	0.215712	0.198165	0.217397
2.89102	0.621293	0.130547	0.222334	0.247293	0.485687	0.20593	0.198944	0.20009
2.93353	0.572678	0.130061	0.224969	0.244406	0.450645	0.19864	0.201565	0.179236
2.97605	0.542884	0.123732	0.222444	0.240974	0.444629	0.190412	0.207076	0.16644
3.01856	0.507866	0.113511	0.217961	0.246531	0.457439	0.178935	0.212893	0.167612
3.06107	0.457505	0.106563	0.217148	0.263177	0.48513	0.168867	0.215149	0.179056
3.10359	0.406576	0.111499	0.214082	0.278833	0.519576	0.167547	0.212971	0.192422
3.14611	0.37803	0.129717	0.209005	0.286282	0.565192	0.176423	0.209618	0.203543
3.18862	0.365096	0.152999	0.20299	0.281649	0.618379	0.191365	0.20449	0.212705
3.23113	0.365743	0.171346	0.203227	0.268899	0.682062	0.204949	0.200534	0.222511
3.27365	0.36513	0.178863	0.208738	0.253263	0.748367	0.210104	0.19585	0.234082
3.31616	0.359177	0.179246	0.213063	0.234787	0.798772	0.202924	0.194637	0.246413
3.35868	0.334064	0.183277	0.206355	0.218708	0.820464	0.185985	0.196163	0.257122
3.40119	0.290293	0.19894	0.193646	0.215295	0.798227	0.165318	0.202939	0.263876
3.44371	0.236877	0.217832	0.189847	0.224988	0.73548	0.150597	0.211328	0.268915
3.48622	0.184745	0.230041	0.188661	0.238434	0.636599	0.145034	0.222349	0.273267
3.52874	0.14271	0.228091	0.188597	0.245001	0.515973	0.147217	0.226843	0.27934
3.57125	0.109393	0.220494	0.183118	0.241337	0.386312	0.152177	0.227268	0.289839
3.61377	0.0833978	0.216562	0.184434	0.235476	0.269113	0.154443	0.21881	0.306195
3.65628	0.0605781	0.218005	0.192768	0.237304	0.17165	0.150542	0.209323	0.329035
3.6988	0.0462832	0.215421	0.199739	0.260905	0.105811	0.142823	0.198817	0.3556
3.74131	0.0359106	0.200941	0.197482	0.306223	0.0626856	0.135923	0.189684	0.375734
3.78383	0.0295407	0.182402	0.184925	0.368607	0.0445022	0.134936	0.180705	0.386088
3.82634	0.0241004	0.168913	0.169208	0.444334	0.0359202	0.137408	0.174513	0.384889
3.86886	0.0210778	0.165031	0.161328	0.512187	0.031717	0.14119	0.170759	0.37883
3.91137	0.019452	0.169184	0.16384	0.547915	0.0272907	0.141987	0.172528	0.380484
3.95389	0.0175747	0.174422	0.168509	0.547617	0.023261	0.139423	0.176498	0.403663
3.9964	0.0154082	0.184635	0.166557	0.52439	0.0207743	0.137671	0.181679	0.459364
4.03892	0.0133241	0.188705	0.153919	0.526506	0.0199371	0.144761	0.185671	0.54531
4.08143	0.0129696	0.181781	0.140154	0.58831	0.0198432	0.16096	0.190107	0.664747
4.12395	0.0138337	0.166086	0.130437	0.692422	0.0189808	0.18512	0.194549	0.796613
4.16646	0.0133467	0.147786	0.129088	0.804134	0.0176956	0.212962	0.20055	0.914618
4.20898	0.0108098	0.139963	0.136029	0.884113	0.0163176	0.239688	0.207788	0.99569
4.25149	0.00720531	0.13734	0.14601	0.8828	0.0148768	0.259741	0.214308	1
4.29401	0.00508578	0.144199	0.155998	0.790924	0.01321	0.268022	0.219138	0.927527
4.33652	0.00499417	0.151212	0.16665	0.614484	0.0117135	0.267531	0.224437	0.77706
4.37904	0.00674136	0.16267	0.180374	0.41055	0.0111079	0.262294	0.232783	0.594023
4.42155	0.00793061	0.172915	0.195283	0.253346	0.0114739	0.256292	0.244064	0.41888
4.46407	0.0080516	0.183182	0.20549	0.148956	0.0121946	0.246984	0.258155	0.281213
4.50658	0.00751606	0.18665	0.207154	0.107775	0.012779	0.236918	0.271889	0.205966
4.5491	0.00641974	0.184561	0.205239	0.0869823	0.0125653	0.225872	0.28668	0.168937
4.59161	0.00509209	0.182764	0.210325	0.0750694	0.0115476	0.218771	0.303461	0.162954
4.63413	0.00391678	0.184867	0.216905	0.0617759	0.0104907	0.216069	0.321813	0.163928
4.67664	0.00398358	0.185996	0.213845	0.0489088	0.00979817	0.216556	0.337889	0.16305
4.71916	0.00529338	0.184934	0.204323	0.0373292	0.00945705	0.221961	0.351545	0.15641
4.76167	0.00714242	0.177894	0.205159	0.0272381	0.00929114	0.231971	0.364453	0.140657
4.80419	0.008148	0.170348	0.23725	0.0190257	0.00926061	0.248785	0.382805	0.119781
4.8467	0.00752933	0.164647	0.327986	0.0146954	0.00907545	0.269384	0.415103	0.0952702
4.88922	0.00645129	0.168181	0.485009	0.0125185	0.00895931	0.288763	0.470689	0.0726149
4.93173	0.00632529	0.175864	0.678003	0.0127412	0.00895931	0.301097	0.548462	0.0563618
4.97425	0.0070643	0.186534	0.857659	0.0128184	0.00906715	0.307447	0.643263	0.0459073
5.01676	0.00806117	0.197622	0.964512	0.0113618	0.00903132	0.312609	0.733148	0.0389741
5.05928	0.00799001	0.21451	1	0.00939797	0.0087496	0.321057	0.808942	0.0322628
5.10179	0.00696354	0.236054	0.921571	0.0078809	0.00862748	0.332501	0.828863	0.0253348
5.14431		0.260665	0.779424	0.00737617		0.347734	0.796348	0.0187786
5.18682		0.285636	0.583878	0.0069315		0.368484	0.696386	0.0150779
5.22934		0.315366	0.390891	0.00613944		0.406732	0.563556	0.0130534
5.27185		0.366624	0.243581	0.00535272		0.476012	0.425084	0.0127006
5.31437		0.445852	0.140311	0.00493191		0.578834	0.301302	0.0118805
5.35688		0.557255	0.0860609	0.0049459		0.706494	0.216069	0.0107781
5.3994		0.691575	0.0533537	0.00513368		0.840824	0.160654	0.00940937
5.44191		0.807235	0.0420772	0.00479205		0.950258	0.14169	0.00866783
5.48443		0.855187	0.0375796	0.00410118		1	0.133243	0.00861249
5.52694		0.799894	0.0333645	0.00367132		0.971268	0.12522	0.00886597
5.56946		0.641523	0.0270806	0.00370999		0.867555	0.112179	0.00911249
5.61197		0.440811	0.0192058	0.00464458		0.712939	0.0913435	0.00935933
5.65449		0.257943	0.0126266	0.00555326		0.547898	0.0688843	0.00927749
5.697		0.139421	0.00983504			0.403342	0.0494297
5.73952		0.0713463	0.0106505			0.287599	0.0364763
5.78203		0.042215	0.011507			0.207539	0.0291513
5.82455		0.031252	0.0109768			0.153371	0.0240989
5.86706		0.0262412	0.00965038			0.119962	0.0201978
5.90958		0.0223106	0.00859442			0.10032	0.0164526
5.95209		0.0184873	0.00816574			0.0889617	0.0130088
5.99461		0.0152178	0.00792107			0.0798709	0.0105505
6.03712		0.0127195	0.00682101			0.0693253	0.00936801
6.07964		0.0104526	0.00548544			0.0561268	0.00973065
6.12215		0.0089027	0.00528857			0.0420256	0.0107587
6.16467		0.00758654	0.00598047			0.0310742	0.0115831
6.20718		0.00672664	0.00694433			0.0253444	0.012108
6.24969		0.00644315	0.0075092			0.0224465	0.0123862
6.29221		0.00684587	0.00741666			0.0207776	0.01191
6.33472		0.0076864	0.00692097			0.0181297	0.011142
6.37724		0.00803702	0.0062413			0.0149887	0.010299
6.41975		0.00759848	0.00581633			0.0126594	0.0091739

## Sheet: Fig 3A
Terminology in manuscript	terminology here	equivalent terminology
KLHDC7B Regn +/+	+/+	wt
KLHDC7B Regn D/+	+/-	heterozygous
KLHDC7B Regn D/D	-/-	knockout (homozygous)
2-3 weeks of age
Raw data
frequency	+/+																	+/-																	-/-
8kHz	30.9	26.8	47.6	26.01	25	28.5	22	18.5										26.5	44.4	27.2	37.12	23.9	24.7	27.8	34.1	24.21	38.8	39.7	27.06	51.41	26.91	28.33	28.74	34.12	80	75.4	74.76	80	70.7
16kHz	24.22	15	34.1	23.1	15.15	15	15	15										26.12	48	23.76	24.24	20.32	24.75	18.9	26.01	26.7	23.43	30.41	21.52	31.4	16.4	18.2	30	36.2	70	55.84	77.11	56.3	80
32kHz	43.7	26.67	46.02	30.1	15.86	27.25	15	16.7										38.62	60	40.5	37.22	36.86	70	40	48.44	45.7	34.8	41.81	40.57	41.95	16.5	31.81	30.4	60	90	70	100	80	73
Descriptive statistics
	+/+			+/-			-/-
frequency	mean	SD	N	mean	SD	N	mean	SD	N
8kHz	28.1638	8.72808	8	32.0588	7.88995	17	76.172	3.93191	5
16kHz	19.5713	7.05368	8	26.2565	7.59959	17	67.85	11.3538	5
32kHz	27.6625	12.0778	8	42.0694	12.4915	17	82.6	12.4016	5
Statistical analysis								Normality testing
Table Analyzed	2-3 weeks								+/+ 2-3 weeks	+/- 2-3 weeks	-/- 2-3 weeks
Two-way RM ANOVA	Matching: Stacked							Test for normal distribution
Assume sphericity?	No							D'Agostino & Pearson test
Alpha	0.05							K2	N too small	N too small	N too small
								P value
Source of Variation	% of total variation	P value	P value summary	Significant?	Geisser-Greenhouse's epsilon			Passed normality test (alpha=0.05)?
frequency x genotype	0.8952	0.178	ns	No				P value summary
frequency	5.349	<0.0001	****	Yes	0.819
genotype	71.15	<0.0001	****	Yes				Anderson-Darling test
Subject	13.06	<0.0001	****	Yes				A2*	N too small	N too small	N too small
								P value
ANOVA table	SS	DF	MS	F (DFn, DFd)	P value			Passed normality test (alpha=0.05)?
frequency x genotype	329.1	4	82.28	F (4, 54) = 1.638	P=0.1780			P value summary
frequency	1966	2	983.2	F (1.638, 44.22) = 19.58	P<0.0001
genotype	26158	2	13079	F (2, 27) = 73.57	P<0.0001			Shapiro-Wilk test
Subject	4800	27	177.8	F (27, 54) = 3.540	P<0.0001			W	0.7936	0.9769	0.9945
Residual	2712	54	50.22					P value	0.0993	0.7088	0.8587
								Passed normality test (alpha=0.05)?	Yes	Yes	Yes
Data summary								P value summary	ns	ns	ns
Number of columns (genotype)	3
Number of rows (frequency)	3							Kolmogorov-Smirnov test
Number of subjects (Subject)	30							KS distance	N too small	N too small	N too small
Number of missing values	0							P value
								Passed normality test (alpha=0.05)?
								P value summary
Multiple comparisons
Within each row, compare columns (simple effects within rows)								Number of values	3	3	3
Number of families	3
Number of comparisons per family	3
Alpha	0.05
Tukey's multiple comparisons test	Mean Diff.	95.00% CI of diff.	Below threshold?	Summary	Adjusted P Value
8kHz
+/+ vs. +/-	-3.895	-13.52 to 5.730	No	ns	0.5471
+/+ vs. -/-	-48.01	-57.69 to -38.33	Yes	****	<0.0001
+/- vs. -/-	-44.11	-50.91 to -37.32	Yes	****	<0.0001
16kHz
+/+ vs. +/-	-6.685	-14.75 to 1.381	No	ns	0.1124
+/+ vs. -/-	-48.28	-65.67 to -30.89	Yes	***	0.0004
+/- vs. -/-	-41.59	-59.05 to -24.14	Yes	**	0.0013
32kHz
+/+ vs. +/-	-14.41	-28.08 to -0.7301	Yes	*	0.0385
+/+ vs. -/-	-54.94	-74.72 to -35.16	Yes	****	<0.0001
+/- vs. -/-	-40.53	-59.42 to -21.64	Yes	**	0.0011
Test details	Mean 1	Mean 2	Mean Diff.	SE of diff.	N1	N2	q	DF
8kHz
+/+ vs. +/-	28.16	32.06	-3.895	3.631	8	17	1.517	12.6
+/+ vs. -/-	28.16	76.17	-48.01	3.552	8	5	19.12	10.37
+/- vs. -/-	32.06	76.17	-44.11	2.599	17	5	24.01	14.13
16kHz
+/+ vs. +/-	19.57	26.26	-6.685	3.101	8	17	3.049	14.8
+/+ vs. -/-	19.57	67.85	-48.28	5.657	8	5	12.07	5.964
+/- vs. -/-	26.26	67.85	-41.59	5.402	17	5	10.89	5.101
32kHz
+/+ vs. +/-	27.66	42.07	-14.41	5.236	8	17	3.891	14.24
+/+ vs. -/-	27.66	82.6	-54.94	7	8	5	11.1	8.451
+/- vs. -/-	42.07	82.6	-40.53	6.32	17	5	9.07	6.596
Sex information	+/+ 2-3 weeks	+/- 2-3 weeks	-/- 2-3 weeks
M	4	7	2
F	4	10	3
5-7 weeks of age
Raw data
frequency		+/+																	+/-																	-/-
8kHz	21.51	25.55	19.4	15.52														17.4	28.61	22.5	19.5	17.06	15	16.18	16.1	15									90	70	69.71	90	67.21	80	64.8	68.86	67.8
16kHz	15	16.8	15	15														15	16.02	15	22.5	15	15	15	15	15									60	70.4	73.03	70.51	77.93	69.7	47.53	58.69	45.15
32kHz	25.1	18.51	23.1	21.8														15	29.6	24.2	21.85	18.43	18.6	27.08	22.01	16.7									90	68.4	90	80	79.3	80	80	80	79.263
Descriptive statistics
	frequency	+/+			+/-			-/-
		mean	SD	N	mean	SD	N	mean	SD	N
8kHz	8	20.495	4.18461	4	18.5944	4.44491	9	74.2644	9.8576	9
16kHz	16	15.45	0.900001	4	15.9467	2.48054	9	63.66	11.5171	9
32kHz	32	22.1275	2.76737	4	21.4967	4.84179	9	80.7737	6.42462	9
Statistical analysis								Normality testing
Table Analyzed	5-7 weeks								+/+ 5-7 weeks	+/- 5-7 weeks	-/- 5-7 weeks
								Test for normal distribution
Two-way RM ANOVA	Matching: Stacked							D'Agostino & Pearson test
Assume sphericity?	No							K2	N too small	N too small	N too small
Alpha	0.05							P value
								Passed normality test (alpha=0.05)?
Source of Variation	% of total variation	P value	P value summary	Significant?	Geisser-Greenhouse's epsilon			P value summary
frequency x genotype	0.6928	0.0726	ns	No
frequency	1.832	0.0001	***	Yes	0.9103			Anderson-Darling test
genotype	91.69	<0.0001	****	Yes				A2*	N too small	N too small	N too small
Subject	2.389	0.0812	ns	No				P value
								Passed normality test (alpha=0.05)?
ANOVA table	SS	DF	MS	F (DFn, DFd)	P value			P value summary
frequency x genotype	351.7	4	87.93	F (4, 38) = 2.339	P=0.0726
frequency	930.1	2	465.1	F (1.821, 34.59) = 12.37	P=0.0001			Shapiro-Wilk test
genotype	46547	2	23273	F (2, 19) = 364.6	P<0.0001			W	0.9199	0.9993	0.9813
Subject	1213	19	63.84	F (19, 38) = 1.698	P=0.0812			P value	0.452	0.9495	0.7378
Residual	1429	38	37.59					Passed normality test (alpha=0.05)?	Yes	Yes	Yes
								P value summary	ns	ns	ns
Data summary
Number of columns (genotype)	3							Kolmogorov-Smirnov test
Number of rows (frequency)	3							KS distance	N too small	N too small	N too small
Number of subjects (Subject)	22							P value
Number of missing values	0							Passed normality test (alpha=0.05)?
								P value summary
Multiple comparisons								Number of values	3	3	3
Within each row, compare columns (simple effects within rows)
Number of families	3
Number of comparisons per family	3
Alpha	0.05
Tukey's multiple comparisons test	Mean Diff.	95.00% CI of diff.	Below threshold?	Summary	Adjusted P Value
8kHz
+/+ vs. +/-	1.901	-5.900 to 9.701	No	ns	0.7493
+/+ vs. -/-	-53.77	-64.29 to -43.25	Yes	****	<0.0001
+/- vs. -/-	-55.67	-65.39 to -45.95	Yes	****	<0.0001
16kHz
+/+ vs. +/-	-0.4967	-3.043 to 2.050	No	ns	0.8596
+/+ vs. -/-	-48.21	-59.19 to -37.23	Yes	****	<0.0001
+/- vs. -/-	-47.71	-58.74 to -36.69	Yes	****	<0.0001
32kHz
+/+ vs. +/-	0.6308	-5.210 to 6.471	No	ns	0.9528
+/+ vs. -/-	-58.65	-65.53 to -51.76	Yes	****	<0.0001
+/- vs. -/-	-59.28	-66.25 to -52.31	Yes	****	<0.0001
Test details	Mean 1	Mean 2	Mean Diff.	SE of diff.	N1	N2	q	DF
8kHz
+/+ vs. +/-	20.5	18.59	1.901	2.564	4	9	1.048	6.18
+/+ vs. -/-	20.5	74.26	-53.77	3.895	4	9	19.52	10.99
+/- vs. -/-	18.59	74.26	-55.67	3.604	9	9	21.84	11.12
16kHz
+/+ vs. +/-	15.45	15.95	-0.4967	0.9414	4	9	0.7461	10.89
+/+ vs. -/-	15.45	63.66	-48.21	3.865	4	9	17.64	8.217
+/- vs. -/-	15.95	63.66	-47.71	3.927	9	9	17.18	8.741
32kHz
+/+ vs. +/-	22.13	21.5	0.6308	2.126	4	9	0.4197	9.867
+/+ vs. -/-	22.13	80.77	-58.65	2.55	4	9	32.53	10.97
+/- vs. -/-	21.5	80.77	-59.28	2.682	9	9	31.26	14.87
Sex information	+/+	+/-	-/-
M	2	6	4
F	2	3	4
7-11 weeks of age
raw data
frequency		+/+																	+/-																	-/-
8kHz	30.21	65.53	25.71	25	20.4	28.8	15	18.7										18.81	17.7	21.92	15	17.12													90	100	100	90	100	80	90	100	80
16kHz	15	35.73	15	20	15	16.3	15	15										15	15	15	15	15													100	100	85.2	80	90	70	80	100	80
32kHz	26.52	56.73	30.2	35	27.27	31.4	15	35										15	15	15	15	17.7													100	100	100	100	100	90	100	100	90
Descriptive statistics
	+/+ 7-11 weeks			+/- 7-11 weeks			-/- 7-11 weeks
	mean	SD	N	mean	SD	N	mean	SD	N
8kHz	28.6688	15.7568	8	18.11	2.54098	5	92.2222	8.33333	9
16kHz	18.3788	7.22194	8	15	0	5	87.2444	10.9242	9
32kHz	32.14	11.7984	8	15.54	1.20748	5	97.7778	4.40959	9
Statistical analysis							Normality testing
Table Analyzed	7-11 weeks							+/+ 7-11 weeks	+/- 7-11 weeks	-/- 7-11 weeks
							Test for normal distribution
Two-way RM ANOVA	Matching: Stacked						D'Agostino & Pearson test
Assume sphericity?	No						K2	N too small	N too small	N too small
Alpha	0.05						P value
							Passed normality test (alpha=0.05)?
Source of Variation	% of total variation	P value	P value summary	Significant?	Geisser-Greenhouse's epsilon		P value summary
frequency x genotype	0.378	0.0195	*	Yes
frequency	0.8946	<0.0001	****	Yes	0.9287		Anderson-Darling test
genotype	92.81	<0.0001	****	Yes			A2*	N too small	N too small	N too small
Subject	4.535	<0.0001	****	Yes			P value
							Passed normality test (alpha=0.05)?
ANOVA table	SS	DF	MS	F (DFn, DFd)	P value		P value summary
frequency x genotype	321.7	4	80.42	F (4, 38) = 3.338	P=0.0195
frequency	761.4	2	380.7	F (1.857, 35.29) = 15.80	P<0.0001		Shapiro-Wilk test
genotype	78986	2	39493	F (2, 19) = 194.4	P<0.0001		W	0.9243	0.8756	0.999
Subject	3859	19	203.1	F (19, 38) = 8.432	P<0.0001		P value	0.4678	0.3117	0.9395
Residual	915.4	38	24.09				Passed normality test (alpha=0.05)?	Yes	Yes	Yes
							P value summary	ns	ns	ns
Data summary
Number of columns (genotype)	3						Kolmogorov-Smirnov test
Number of rows (frequency)	3						KS distance	N too small	N too small	N too small
Number of subjects (Subject)	22						P value
Number of missing values	0						Passed normality test (alpha=0.05)?
							P value summary
Multiple comparisons							Number of values	3	3	3
Within each row, compare columns (simple effects within rows)
Number of families	3
Number of comparisons per family	3
Alpha	0.05
Tukey's multiple comparisons test	Mean Diff.	95.00% CI of diff.	Below threshold?	Summary	Adjusted P Value
8kHz
+/+ vs. +/-	10.56	-5.882 to 27.00	No	ns	0.2158
+/+ vs. -/-	-63.55	-80.52 to -46.58	Yes	****	<0.0001
+/- vs. -/-	-74.11	-82.30 to -65.93	Yes	****	<0.0001
16kHz
+/+ vs. +/-	3.379	-4.141 to 10.90	No	ns	0.4275
+/+ vs. -/-	-68.87	-80.51 to -57.22	Yes	****	<0.0001
+/- vs. -/-	-72.24	-82.65 to -61.84	Yes	****	<0.0001
32kHz
+/+ vs. +/-	16.6	4.309 to 28.89	Yes	*	0.0127
+/+ vs. -/-	-65.64	-78.06 to -53.22	Yes	****	<0.0001
+/- vs. -/-	-82.24	-86.53 to -77.94	Yes	****	<0.0001
Test details	Mean 1	Mean 2	Mean Diff.	SE of diff.	N1	N2	q	DF
8kHz
+/+ vs. +/-	28.67	18.11	10.56	5.686	8	5	2.626	7.572
+/+ vs. -/-	28.67	92.22	-63.55	6.225	8	9	14.44	10.35
+/- vs. -/-	18.11	92.22	-74.11	3.001	5	9	34.92	10.32
16kHz
+/+ vs. +/-	18.38	15	3.379	2.553	8	5	1.871	7
+/+ vs. -/-	18.38	87.24	-68.87	4.447	8	9	21.9	13.95
+/- vs. -/-	15	87.24	-72.24	3.641	5	9	28.06	8
32kHz
+/+ vs. +/-	32.14	15.54	16.6	4.206	8	5	5.581	7.233
+/+ vs. -/-	32.14	97.78	-65.64	4.423	8	9	20.99	8.728
+/- vs. -/-	15.54	97.78	-82.24	1.566	5	9	74.27	9.943
Sex information	+/+	+/-	-/-
M	6	4	3
F	2	1	6
11-15 weeks of age
Raw data
frequency	+/+																	+/-																	-/-
8kHz	23.36	18.83	20.8	17	20	18.54	15	18.6										16.7	17.7	16.5															100	90	90	100	100	90	100
16kHz	15	15	15	15	15	15	15	15										15	15	15															100	90	100	100	100	100	100
32kHz	25	26.91	15	15	15	15	15	15										15	15	15															100	100	100	100	100	100	100
Descriptive statistics
	+/+			+/-			-/-
frequency	mean	SD	N	mean	SD	N	mean	SD	N
8kHz	19.0163	2.49708	8	16.9667	0.64291	3	95.7143	5.34522	7
16kHz	15	0	8	15	0	3	98.5714	3.77964	7
32kHz	17.7388	5.09681	8	15	0	3	100	0	7
Statistical analysis								Normality testing						Nonparametric tests				Mann-Whitney tests
Table Analyzed	11-15 weeks								+/+ 11-15 weeks	+/- 11-15 weeks	-/- 11-15 weeks								Discovery?	P value	Mean rank of +/+ 11-15 weeks	Mean rank of +/- 11-15 weeks	Mean rank diff.	Mann-Whitney U	q value
								Test for normal distribution						Table Analyzed	11-15 weeks			8kHz	No	0.133333	7	3.333	3.667	4	0.404
Two-way RM ANOVA	Matching: Stacked							D'Agostino & Pearson test										16kHz	No	>0.999999	6	6	0	12	>0.999999
Assume sphericity?	No							K2	N too small	N too small	N too small			Column A	+/+ 11-15 weeks			32kHz	No	0.781818	6.375	5	1.375	9	>0.999999
Alpha	0.05							P value						vs.	vs.
								Passed normality test (alpha=0.05)?						Column B	+/- 11-15 weeks
Source of Variation	% of total variation	P value	P value summary	Significant?	Geisser-Greenhouse's epsilon			P value summary
frequency x genotype	0.1327	0.0232	*	Yes										Test details
frequency	0.01832	0.4054	ns	No	0.922			Anderson-Darling test						Test name	Mann-Whitney test
genotype	99.27	<0.0001	****	Yes				A2*	N too small	N too small	N too small			Comparison for each test	Compare ranks
Subject	0.2654	0.0902	ns	No				P value						Multiple comparisons	False Discovery Rate (FDR)
								Passed normality test (alpha=0.05)?						Method	Two-stage step-up (Benjamini, Krieger, and Yekutieli)
ANOVA table	SS	DF	MS	F (DFn, DFd)	P value			P value summary						Desired FDR (Q)	1.00%
frequency x genotype	113.3	4	28.33	F (4, 30) = 3.311	P=0.0232
frequency	15.65	2	7.824	F (1.844, 27.66) = 0.9142	P=0.4054			Shapiro-Wilk test						Number of tests performed	3
genotype	84797	2	42398	F (2, 15) = 2805	P<0.0001			W	0.9577	0.75	0.9643			Number of rows omitted	0
Subject	226.7	15	15.12	F (15, 30) = 1.766	P=0.0902			P value	0.6046		0.6369
Residual	256.7	30	8.558					Passed normality test (alpha=0.05)?	Yes	No	Yes
								P value summary	ns		ns
Data summary
Number of columns (genotype)	3							Kolmogorov-Smirnov test
Number of rows (frequency)	3							KS distance	N too small	N too small	N too small
Number of subjects (Subject)	18							P value
Number of missing values	0							Passed normality test (alpha=0.05)?
								P value summary
								Number of values	3	3	3
Multiple comparisons
Within each row, compare columns (simple effects within rows)											paired t test of +/+ vs -/-
Number of families	3										Table Analyzed	11-15 weeks
Number of comparisons per family	3
Alpha	0.05										Column C	-/- 11-15 weeks
											vs.	vs.
Tukey's multiple comparisons test	Mean Diff.	95.00% CI of diff.	Below threshold?	Summary	Adjusted P Value						Column A	+/+ 11-15 weeks
8kHz											Paired t test
+/+ vs. +/-	2.05	-0.6392 to 4.738	No	ns	0.1379						P value	0.0007
+/+ vs. -/-	-76.7	-82.96 to -70.44	Yes	****	<0.0001						P value summary	***
+/- vs. -/-	-78.75	-84.94 to -72.56	Yes	****	<0.0001						Significantly different (P < 0.05)?	Yes
											One- or two-tailed P value?	Two-tailed
16kHz											t, df	t=38.37, df=2
+/+ vs. +/-	0										Number of pairs	3
+/+ vs. -/-	-83.57	-87.95 to -79.19	Yes	****	<0.0001
+/- vs. -/-	-83.57	-87.95 to -79.19	Yes	****	<0.0001						How big is the difference?
											Mean of differences (C - A)	80.84
32kHz											SD of differences	3.649
+/+ vs. +/-	2.739	-2.568 to 8.046	No	ns	0.3389						SEM of differences	2.107
+/+ vs. -/-	-82.26	-87.57 to -76.95	Yes	****	<0.0001						95% confidence interval	71.78 to 89.91
+/- vs. -/-	-85		Yes	****	<0.0001						R squared (partial eta squared)	0.9986
											How effective was the pairing?
Test details	Mean 1	Mean 2	Mean Diff.	SE of diff.	N1	N2	q	DF			Correlation coefficient (r)	-0.4853
											P value (one tailed)	0.3387
8kHz											P value summary	ns
+/+ vs. +/-	19.02	16.97	2.05	0.9577	8	3	3.027	8.738			Was the pairing significantly effective?	No
+/+ vs. -/-	19.02	95.71	-76.7	2.205	8	7	49.2	8.252
+/- vs. -/-	16.97	95.71	-78.75	2.054	3	7	54.22	6.39
16kHz
+/+ vs. +/-	15	15	0	0	8	3
+/+ vs. -/-	15	98.57	-83.57	1.429	8	7	82.73	6
+/- vs. -/-	15	98.57	-83.57	1.429	3	7	82.73	6
32kHz
+/+ vs. +/-	17.74	15	2.739	1.802	8	3	2.149	7
+/+ vs. -/-	17.74	100	-82.26	1.802	8	7	64.56	7
+/- vs. -/-	15	100	-85	0	3	7	+infinity
Sex information	+/+	+/-	-/-
M	3	2	4
F	5	1	3

## Sheet: Fig 3B
Terminology in manuscript	terminology here	equivalent terminology
KLHDC7B IMPC +/+	+/+	wt
KLHDC7B IMPC +/-	+/-	heterozygous
KLHDC7B IMPC -/-	-/-	knockout (homozygous)
4 weeks
Raw data
frequency		+/+							+/-							-/-
8kHz	25	30	30	25	35	35		20	35	35	30	30	30	25	40	45	35	45	35	60	50
16kHz	15	15	30	15	20	35		15	30	20	20	20	15	30	60	40	45	45	30	65	75
16kHz	30	30	25	25	30	45		25	50	35	30	55	35	55	70	65	65	70	70	80	65
click	10	20	20	20	30	35		25	20	25	25	25	15	20	45	55	45	50	40	50	65
Descriptive statistics
	+/+			+/-			-/-
frequency	mean	SD	N	mean	SD	N	mean	SD	N
8kHz	30	4.47214	6	29.2857	5.34522	7	44.2857	8.86405	7
16kHz	21.6667	8.75595	6	21.4286	6.26783	7	51.4286	15.7359	7
16kHz	30.8333	7.3598	6	40.7143	12.3924	7	69.2857	5.34522	7
click	22.5	8.80341	6	22.1429	3.93398	7	50	8.16497	7
Statistical analysis							Normality testing
Table Analyzed	4 weeks							+/+	+/-	-/-
							Test for normal distribution
Two-way RM ANOVA	Matching: Stacked						D'Agostino & Pearson test
Assume sphericity?	No						K2	N too small	N too small	N too small
Alpha	0.05						P value
							Passed normality test (alpha=0.05)?
Source of Variation	% of total variation	P value	P value summary	Significant?	Geisser-Greenhouse's epsilon		P value summary
frequency x genotype	5.164	0.0016	**	Yes
frequency	14.42	<0.0001	****	Yes	0.8363		Anderson-Darling test
genotype	56.82	<0.0001	****	Yes			A2*	N too small	N too small	N too small
Subject	12.35	0.0002	***	Yes			P value
							Passed normality test (alpha=0.05)?
ANOVA table	SS	DF	MS	F (DFn, DFd)	P value		P value summary
frequency x genotype	1154	6	192.3	F (6, 51) = 4.203	P=0.0016
frequency	3221	3	1074	F (2.509, 42.65) = 23.47	P<0.0001		Shapiro-Wilk test
genotype	12692	2	6346	F (2, 17) = 39.10	P<0.0001		W	0.8122	0.8685	0.866
Subject	2759	17	162.3	F (17, 51) = 3.548	P=0.0002		P value	0.1259	0.2917	0.2823
Residual	2333	51	45.74				Passed normality test (alpha=0.05)?	Yes	Yes	Yes
							P value summary	ns	ns	ns
Data summary
Number of columns (genotype)	3						Kolmogorov-Smirnov test
Number of rows (frequency)	4						KS distance	N too small	N too small	N too small
Number of subjects (Subject)	20						P value
Number of missing values	0						Passed normality test (alpha=0.05)?
							P value summary
							Number of values	4	4	4
Multiple comparisons
Within each row, compare columns (simple effects within rows)
Number of families	4
Number of comparisons per family	3
Alpha	0.05
Tukey's multiple comparisons test	Mean Diff.	95.00% CI of diff.	Below threshold?	Summary	Adjusted P Value
8kHz
+/+ vs. +/-	0.7143	-6.640 to 8.069	No	ns	0.9629
+/+ vs. -/-	-14.29	-24.91 to -3.660	Yes	*	0.0113
+/- vs. -/-	-15	-25.75 to -4.249	Yes	**	0.0086
16kHz
+/+ vs. +/-	0.2381	-11.75 to 12.23	No	ns	0.9983
+/+ vs. -/-	-29.76	-48.91 to -10.61	Yes	**	0.0045
+/- vs. -/-	-30	-48.36 to -11.64	Yes	**	0.0041
16kHz
+/+ vs. +/-	-9.881	-25.15 to 5.390	No	ns	0.2269
+/+ vs. -/-	-38.45	-48.56 to -28.35	Yes	****	<0.0001
+/- vs. -/-	-28.57	-43.09 to -14.05	Yes	**	0.0012
click
+/+ vs. +/-	0.3571	-11.23 to 11.94	No	ns	0.9954
+/+ vs. -/-	-27.5	-40.41 to -14.59	Yes	***	0.0004
+/- vs. -/-	-27.86	-37.49 to -18.22	Yes	****	<0.0001
Test details	Mean 1	Mean 2	Mean Diff.	SE of diff.	N1	N2	q	DF
8kHz
+/+ vs. +/-	30	29.29	0.7143	2.723	6	7	0.371	11
+/+ vs. -/-	30	44.29	-14.29	3.815	6	7	5.295	9.127
+/- vs. -/-	29.29	44.29	-15	3.912	7	7	5.422	9.854
16kHz
+/+ vs. +/-	21.67	21.43	0.2381	4.288	6	7	0.07852	8.922
+/+ vs. -/-	21.67	51.43	-29.76	6.939	6	7	6.066	9.612
+/- vs. -/-	21.43	51.43	-30	6.402	7	7	6.627	7.857
16kHz
+/+ vs. +/-	30.83	40.71	-9.881	5.565	6	7	2.511	9.935
+/+ vs. -/-	30.83	69.29	-38.45	3.621	6	7	15.02	9.009
+/- vs. -/-	40.71	69.29	-28.57	5.101	7	7	7.921	8.158
click
+/+ vs. +/-	22.5	22.14	0.3571	3.889	6	7	0.1299	6.695
+/+ vs. -/-	22.5	50	-27.5	4.737	6	7	8.21	10.39
+/- vs. -/-	22.14	50	-27.86	3.426	7	7	11.5	8.643
Sex information (same for all 3 time points)	+/+	+/-	-/-
M	6	4	4
F	0	3	4
8 weeks
Raw data
frequency	+/+							+/-							-/-
8kHz	35	25	25	30	35	25		30	30	35	25	25	35	25	70	85	80	70	55	80	75
16kHz	20	15	20	25	30	15		25	20	20	20	15	20	20	65	70	65	70	75	80	70
16kHz	30	25	30	35	30	35		45	40	45	45	75	55	70	75	80	70	80	75	75	75
click	25	25	25	20	25	15		30	20	25	20	20	15	20	75	75	85	80	60	85	70
Descriptive statistics
	+/+			+/-			-/-
frequency	mean	SD	N	mean	SD	N	mean	SD	N
8kHz	29.1667	4.91596	6	29.2857	4.49868	7	73.5714	9.88024	7
16kHz	20.8333	5.84523	6	20	2.88675	7	70.7143	5.34522	7
16kHz	30.8333	3.76386	6	53.5714	13.7581	7	75.7143	3.45033	7
click	22.5	4.1833	6	21.4286	4.75595	7	75.7143	8.86405	7
Statistical analysis								normality testing
Table Analyzed	8 weeks								+/+	+/-	-/-
								Test for normal distribution
Two-way RM ANOVA	Matching: Stacked							D'Agostino & Pearson test
Assume sphericity?	No							K2	N too small	N too small	N too small
Alpha	0.05							P value
								Passed normality test (alpha=0.05)?
Source of Variation	% of total variation	P value	P value summary	Significant?	Geisser-Greenhouse's epsilon			P value summary
frequency x genotype	5.376	<0.0001	****	Yes
frequency	6.45	<0.0001	****	Yes	0.6917			Anderson-Darling test
genotype	81.03	<0.0001	****	Yes				A2*	N too small	N too small	N too small
Subject	1.789	0.419	ns	No				P value
								Passed normality test (alpha=0.05)?
ANOVA table	SS	DF	MS	F (DFn, DFd)	P value			P value summary
frequency x genotype	2499	6	416.4	F (6, 51) = 8.995	P<0.0001
frequency	2998	3	999.3	F (2.075, 35.28) = 21.58	P<0.0001			Shapiro-Wilk test
genotype	37661	2	18830	F (2, 17) = 385.0	P<0.0001			W	0.8821	0.8198	0.8544
Subject	831.5	17	48.91	F (17, 51) = 1.056	P=0.4190			P value	0.3476	0.1427	0.2407
Residual	2361	51	46.3					Passed normality test (alpha=0.05)?	Yes	Yes	Yes
								P value summary	ns	ns	ns
Data summary
Number of columns (genotype)	3							Kolmogorov-Smirnov test
Number of rows (frequency)	4							KS distance	N too small	N too small	N too small
Number of subjects (Subject)	20							P value
Number of missing values	0							Passed normality test (alpha=0.05)?
								P value summary
								Number of values	4	4	4
Multiple comparisons
Within each row, compare columns (simple effects within rows)
Number of families	4
Number of comparisons per family	3
Alpha	0.05
Tukey's multiple comparisons test	Mean Diff.	95.00% CI of diff.	Below threshold?	Summary	Adjusted P Value
8kHz
+/+ vs. +/-	-0.119	-7.293 to 7.055	No	ns	0.9989
+/+ vs. -/-	-44.4	-56.23 to -32.58	Yes	****	<0.0001
+/- vs. -/-	-44.29	-55.90 to -32.67	Yes	****	<0.0001
16kHz
+/+ vs. +/-	0.8333	-6.880 to 8.547	No	ns	0.9463
+/+ vs. -/-	-49.88	-58.41 to -41.35	Yes	****	<0.0001
+/- vs. -/-	-50.71	-57.10 to -44.33	Yes	****	<0.0001
16kHz
+/+ vs. +/-	-22.74	-38.69 to -6.785	Yes	**	0.0098
+/+ vs. -/-	-44.88	-50.38 to -39.39	Yes	****	<0.0001
+/- vs. -/-	-22.14	-38.07 to -6.212	Yes	*	0.0115
click
+/+ vs. +/-	1.071	-5.627 to 7.770	No	ns	0.9031
+/+ vs. -/-	-53.21	-63.76 to -42.67	Yes	****	<0.0001
+/- vs. -/-	-54.29	-64.86 to -43.71	Yes	****	<0.0001
Test details	Mean 1	Mean 2	Mean Diff.	SE of diff.	N1	N2	q	DF
8kHz
+/+ vs. +/-	29.17	29.29	-0.119	2.63	6	7	0.06401	10.32
+/+ vs. -/-	29.17	73.57	-44.4	4.239	6	7	14.81	9.059
+/- vs. -/-	29.29	73.57	-44.29	4.103	7	7	15.26	8.385
16kHz
+/+ vs. +/-	20.83	20	0.8333	2.624	6	7	0.4491	7.052
+/+ vs. -/-	20.83	70.71	-49.88	3.127	6	7	22.56	10.32
+/- vs. -/-	20	70.71	-50.71	2.296	7	7	31.24	9.226
16kHz
+/+ vs. +/-	30.83	53.57	-22.74	5.422	6	7	5.93	7.029
+/+ vs. -/-	30.83	75.71	-44.88	2.015	6	7	31.49	10.33
+/- vs. -/-	53.57	75.71	-22.14	5.361	7	7	5.841	6.752
click
+/+ vs. +/-	22.5	21.43	1.071	2.48	6	7	0.6111	10.98
+/+ vs. -/-	22.5	75.71	-53.21	3.76	6	7	20.01	8.81
+/- vs. -/-	21.43	75.71	-54.29	3.802	7	7	20.19	9.19
20 weeks
Raw data
frequency	+/+							+/-							-/-
8kHz	25	25	25	35	25	40		25	30	30	40	30	20	20	80	75	80	85	70	80	75
16kHz	20	20	20	20	25	25		20	25	25	15	20	20	20	80	75	70	80	75	80	80
16kHz	80	75	60	55	70	80		85	80	85	65	80	70	95	75	85	85	85	80	80	75
click	20	15	30	25	15	20		20	20	25	20	25	20	20	80	80	85	80	90	85	90
Descriptive statistics
	Klhdc7b+/+ 5 months			Klhdc7b+/- 5 months			Klhdc7b-/- 5 months
frequency	mean	SD	N	mean	SD	N	mean	SD	N
8kHz	29.1667	6.6458	6	27.8571	6.98638	7	77.8571	4.8795	7
16kHz	21.6667	2.58199	6	20.7143	3.45033	7	77.1429	3.93398	7
16kHz	70	10.4881	6	80	10	7	80.7143	4.49868	7
click	20.8333	5.84523	6	21.4286	2.43975	7	84.2857	4.49868	7
Statistical analysis										Normality testing					Mann-Whitney test			Mann-whitney test multiple comparisons
Table Analyzed	20 weeks										+/+	+/-	-/-						Discovery?	P value	Mean rank of Klhdc7b+/+ 5 months	Mean rank of Klhdc7b-/- 5 months	Mean rank diff.	Mann-Whitney U	q value
										Test for normal distribution					Table Analyzed	20 weeks		8kHz	Yes	0.001166	3.5	10	-6.5	0	0.000392
Two-way RM ANOVA	Matching: Stacked									D'Agostino & Pearson test								16kHz	Yes	0.001166	3.5	10	-6.5	0	0.000392
Assume sphericity?	No									K2	N too small	N too small	N too small		Column A	+/+		32 kHz	No	0.046037	4.667	9	-4.333	7	0.011624
Alpha	0.05									P value					vs.	vs.		click	Yes	0.000583	3.5	10	-6.5	0	0.000392
										Passed normality test (alpha=0.05)?					Column C	-/-
Source of Variation	% of total variation	P value	P value summary	Significant?	Geisser-Greenhouse's epsilon					P value summary
frequency x genotype	14.89	<0.0001	****	Yes											Test details
frequency	28.28	<0.0001	****	Yes	0.6885					Anderson-Darling test					Test name	Mann-Whitney test
genotype	53.8	<0.0001	****	Yes						A2*	N too small	N too small	N too small		Comparison for each test	Compare ranks
Subject	0.677	0.8403	ns	No						P value					Multiple comparisons	False Discovery Rate (FDR)
										Passed normality test (alpha=0.05)?					Method	Two-stage step-up (Benjamini, Krieger, and Yekutieli)
ANOVA table	SS	DF	MS	F (DFn, DFd)	P value					P value summary					Desired FDR (Q)	1.00%
frequency x genotype	9527	6	1588	F (6, 51) = 40.09	P<0.0001
frequency	18100	3	6033	F (2.066, 35.11) = 152.3	P<0.0001					Shapiro-Wilk test					Number of tests performed	4
genotype	34434	2	17217	F (2, 17) = 675.4	P<0.0001					W	0.75	0.7168	0.9165		Number of rows omitted	0
Subject	433.3	17	25.49	F (17, 51) = 0.6435	P=0.8403					P value	0.0387	0.0179	0.5174
Residual	2020	51	39.61							Passed normality test (alpha=0.05)?	No	No	Yes
										P value summary	*	*	ns
Data summary
Number of columns (genotype)	3									Kolmogorov-Smirnov test
Number of rows (frequency)	4									KS distance	N too small	N too small	N too small
Number of subjects (Subject)	20									P value
Number of missing values	0									Passed normality test (alpha=0.05)?
										P value summary
Multiple compariosons										Number of values	4	4	4
Within each row, compare columns (simple effects within rows)
Number of families	4
Number of comparisons per family	3
Alpha	0.05
Tukey's multiple comparisons test	Mean Diff.	95.00% CI of diff.	Below threshold?	Summary	Adjusted P Value
8kHz
+/+ vs. +/-	1.31	-8.937 to 11.56	No	ns	0.9366
+/+ vs. -/-	-48.69	-57.84 to -39.54	Yes	****	<0.0001
+/- vs. -/-	-50	-58.73 to -41.27	Yes	****	<0.0001
16kHz
+/+ vs. +/-	0.9524	-3.586 to 5.491	No	ns	0.8396
+/+ vs. -/-	-55.48	-60.44 to -50.51	Yes	****	<0.0001
+/- vs. -/-	-56.43	-61.72 to -51.14	Yes	****	<0.0001
16kHz
+/+ vs. +/-	-10	-25.53 to 5.532	No	ns	0.2326
+/+ vs. -/-	-10.71	-24.50 to 3.075	No	ns	0.1213
+/- vs. -/-	-0.7143	-12.46 to 11.03	No	ns	0.9838
click
+/+ vs. +/-	-0.5952	-8.278 to 7.087	No	ns	0.9707
+/+ vs. -/-	-63.45	-71.58 to -55.33	Yes	****	<0.0001
+/- vs. -/-	-62.86	-68.23 to -57.48	Yes	****	<0.0001
Test details	Mean 1	Mean 2	Mean Diff.	SE of diff.	N1	N2	q	DF
8kHz
+/+ vs. +/-	29.17	27.86	1.31	3.786	6	7	0.4892	10.85
+/+ vs. -/-	29.17	77.86	-48.69	3.281	6	7	20.99	9.074
+/- vs. -/-	27.86	77.86	-50	3.221	7	7	21.95	10.73
16kHz
+/+ vs. +/-	21.67	20.71	0.9524	1.677	6	7	0.8032	10.85
+/+ vs. -/-	21.67	77.14	-55.48	1.823	6	7	43.04	10.4
+/- vs. -/-	20.71	77.14	-56.43	1.978	7	7	40.35	11.8
16kHz
+/+ vs. +/-	70	80	-10	5.711	6	7	2.476	10.51
+/+ vs. -/-	70	80.71	-10.71	4.607	6	7	3.289	6.565
+/- vs. -/-	80	80.71	-0.7143	4.144	7	7	0.2437	8.333
click
+/+ vs. +/-	20.83	21.43	-0.5952	2.558	6	7	0.329	6.484
+/+ vs. -/-	20.83	84.29	-63.45	2.93	6	7	30.63	9.356
+/- vs. -/-	21.43	84.29	-62.86	1.934	7	7	45.96	9.248

## Sheet: Fig 3C
Terminology in manuscript	terminology here	equivalent terminology
KLHDC7B Regn +/+	+/+	wt
KLHDC7B Regn D/+	+/-	heterozygous
8 months
Raw data
frequency	+/+								+/-
8	25.6	21.8	19.5	15	25	30	25.9	23.11	20.5	19.5	35	17.43	24.44	15	20	18.9
16	15	15	25	15	20	20	15.11	23.9	15	15	15	16.51	15.17	15	16.62	16.38
32	21.33	21.54	30	23.62	32.4	17.87	19.53	35	26.13	17.94	24.83	22.37	19.3	30.16	31.37	25.91
Descriptive statistics
frequency	+/+			+/-
	mean	SD	N	mean	SD	N
8	23.2388	4.55782	8	21.3463	6.13572	8
16	18.6263	4.20925	8	15.585	0.76532	8
32	25.1613	6.41042	8	24.7513	4.75232	8
Statistical analysis								Normality testing
Table Analyzed	8 months								+/+	+/-
								Test for normal distribution
Two-way RM ANOVA	Matching: Stacked							D'Agostino & Pearson test
Assume sphericity?	No							K2	N too small	N too small
Alpha	0.05							P value
								Passed normality test (alpha=0.05)?
Source of Variation	% of total variation	P value	P value summary	Significant?	Geisser-Greenhouse's epsilon			P value summary
frequency x genotype	0.9011	0.7375	ns	No
frequency	33.02	0.0018	**	Yes	0.6606			Anderson-Darling test
genotype	2.465	0.2373	ns	No				A2*	N too small	N too small
Subject	22.64	0.3954	ns	No				P value
								Passed normality test (alpha=0.05)?
ANOVA table	SS	DF	MS	F (DFn, DFd)	P value			P value summary
frequency x genotype	13.92	2	6.961	F (2, 28) = 0.3078	P=0.7375
frequency	510	2	255	F (1.321, 18.50) = 11.28	P=0.0018			Shapiro-Wilk test
genotype	38.07	1	38.07	F (1, 14) = 1.524	P=0.2373			W	0.9465	0.9784
Subject	349.7	14	24.98	F (14, 28) = 1.105	P=0.3954			P value	0.5544	0.7186
Residual	633.1	28	22.61					Passed normality test (alpha=0.05)?	Yes	Yes
								P value summary	ns	ns
Difference between column means
Mean of +/+ 2-3 weeks	22.34							Kolmogorov-Smirnov test
Mean of +/- 2-3 weeks	20.56							KS distance	N too small	N too small
Difference between means	1.781							P value
SE of difference	1.443							Passed normality test (alpha=0.05)?
95% CI of difference	-1.313 to 4.876							P value summary
Data summary								Number of values	3	3
Number of columns (genotype)	2
Number of rows (frequency)	3
Number of subjects (Subject)	16
Number of missing values	0
No multiple comparisons because ANOVA showed no significant main effect of genotype.
Sex information (same for 8 and 14 months)	+/+	+/-
M	3	6
F	5	2
14 months
Raw data
frequency	+/+								+/-
8	39.47	48.4	80	37.72	27.4	60	60	50	45	47.4	60	40.5	80	18.11	36	70
16	26.4	29.17	44.3	25.01	15	25.3	45	17.52	20.1	24.61	21.54	26.1	28.02	18.92	45	40
32	30.43	22.6	38.8	23.12	23.8	28.38	50	45	73.9	17.92	24.6	30.57	28.5	21.6	50	50
Descriptive statistics
frequency	+/+ 14 months			+/- 14 months
	mean	SD	N	mean	SD	N
8	50.3738	16.3615	8	49.6263	19.7624	8
16	28.4625	11.0322	8	28.0363	9.522	8
32	32.7663	10.5868	8	37.1363	19.1536	8
Statistical analysis								Normality testing
Table Analyzed	14 months								+/+	+/-
								Test for normal distribution
Two-way RM ANOVA	Matching: Stacked							D'Agostino & Pearson test
Assume sphericity?	No							K2	N too small	N too small
Alpha	0.05							P value
								Passed normality test (alpha=0.05)?
Source of Variation	% of total variation	P value	P value summary	Significant?	Geisser-Greenhouse's epsilon			P value summary
frequency x genotype	0.487	0.8124	ns	No
frequency	29.42	0.0004	***	Yes	0.8292			Anderson-Darling test
genotype	0.1009	0.8487	ns	No				A2*	N too small	N too small
Subject	37.42	0.0296	*	Yes				P value
								Passed normality test (alpha=0.05)?
ANOVA table	SS	DF	MS	F (DFn, DFd)	P value			P value summary
frequency x genotype	65.73	2	32.86	F (2, 28) = 0.2093	P=0.8124
frequency	3971	2	1985	F (1.658, 23.22) = 12.64	P=0.0004			Shapiro-Wilk test
genotype	13.62	1	13.62	F (1, 14) = 0.03776	P=0.8487			W	0.8906	0.9918
Subject	5051	14	360.8	F (14, 28) = 2.298	P=0.0296			P value	0.3561	0.8273
Residual	4396	28	157					Passed normality test (alpha=0.05)?	Yes	Yes
								P value summary	ns	ns
Difference between column means
Mean of +/+ 2-3 weeks	37.2							Kolmogorov-Smirnov test
Mean of +/- 2-3 weeks	38.27							KS distance	N too small	N too small
Difference between means	-1.065							P value
SE of difference	5.483							Passed normality test (alpha=0.05)?
95% CI of difference	-12.83 to 10.69							P value summary
Data summary								Number of values	3	3
Number of columns (genotype)	2
Number of rows (frequency)	3
Number of subjects (Subject)	16
Number of missing values	0
No multiple comparisons because ANOVA showed no significant main effect of genotype.
22 months
frequency	+/+								+/-
8	75			80	60	85		60	70	75	65	65				65
16	85			75	65	80		50	65	80	65	70				70
32				90	65	85		45	65	80	60	60				65
Descriptive statistics
frequency	+/+ 22 months			+/- 22 months
	mean	SD	N	mean	SD	N
8	72	11.5109	5	68	4.47214	5
16	71	13.8744	5	70	6.12372	5
32	71.25	20.5649	4	66	8.21584	5
Statistical analysis								Normality testing
Table Analyzed	22 months								+/+	+/-
								Test for normal distribution
Mixed-effects model (REML)	Matching: Stacked							D'Agostino & Pearson test
Assume sphericity?	No							K2	N too small	N too small
Alpha	0.05							P value
								Passed normality test (alpha=0.05)?
Fixed effects (type III)	P value	P value summary	Statistically significant (P < 0.05)?	F (DFn, DFd)	Geisser-Greenhouse's epsilon			P value summary
frequency	0.9199	ns	No	F (1.928, 14.46) = 0.07797	0.964
genotype	0.5685	ns	No	F (1, 8) = 0.3536				Anderson-Darling test
frequency x genotype	0.4455	ns	No	F (2, 15) = 0.8538				A2*	N too small	N too small
								P value
Random effects	SD	Variance						Passed normality test (alpha=0.05)?
Subject	10.34	107						P value summary
Residual	5.041	25.42
								Shapiro-Wilk test
Was the matching effective?								W	0.9231	1
Chi-square, df	17.61, 1							P value	0.4633	>0.9999
P value	<0.0001							Passed normality test (alpha=0.05)?	Yes	Yes
P value summary	****							P value summary	ns	ns
Is there significant matching (P < 0.05)?	Yes
								Kolmogorov-Smirnov test
Difference between column means								KS distance	N too small	N too small
Predicted mean of +/+ 2-3 weeks	72.05							P value
Predicted mean of +/- 2-3 weeks	68							Passed normality test (alpha=0.05)?
Difference between predicted means	4.05							P value summary
SE of difference	6.811
95% CI of difference	-11.66 to 19.76							Number of values	3	3
Data summary
Number of columns (genotype)	2
Number of rows (frequency)	3
Number of subjects (Subject)	10
Number of missing values	1
No multiple comparisons because mixed-effects model showed no significant fixed effect of genotype.
Sex information
	+/+	+/-
M	3	4
F	2	1

## Sheet: Fig 4A
Terminology in manuscript	terminology here	additional terminology here
KLHDC7B Regn D/+	+/-	HE
KLHDC7B Regn D/D	-/-	KO
2 weeks I/O
Raw data
frequency	+/-													-/-													Noise Floor
10
15	1.51557	3.82967	1.29165	-7.59145	-11.3091	-6.82584	-0.86581	-3.61111	-4.87817					0.755135	-2.42587	-13.457	-1.46383										-3.51929	-7.77121	-4.94323	-6.8262	-4.80339	-7.22419	-6.20347	-2.02338	-5.29137	0.106697	-9.19436	-4.57301	-2.907
20	-13.6289	-1.93233	-4.5253	-0.09876	-0.84529	1.92931	-7.71529	-0.38911	-1.84437					1.0489	-11.0149	-2.00069	-2.11681										-5.37925	-8.60009	-6.83842	-5.09067	-0.593418	-5.44811	-1.66741	-5.58865	-1.75613	-4.12351	-5.18552	-5.13665	-3.58749
25	5.63409	6.74136	-3.96972	-1.79347	0.971718	2.59918	4.65948	4.19756	-5.8337					-10.6261	-3.71059	3.1885	-3.58177										-7.65597	-4.48066	-7.62918	-4.32626	-6.54857	-2.10081	-5.90462	-6.08727	-1.86861	-6.20238	-1.07266	-2.65945	-3.9423
30	17.9404	19.1938	17.9674	12.5318	-4.95419	4.25559	-5.61327	8.41409	-13.015					12.5061	-3.67258	7.94424	10.7845										-2.55159	-1.80736	-0.595833	-2.23831	-3.61385	-5.96113	-3.609	-4.65143	0.238644	-6.90636	-2.60252	-0.345131	-2.3611
35	14.7254	13.4201	10.06	11.2219	6.10535	8.60777	1.24442	7.59238	6.67904					3.36714	-4.18346	1.22021	-4.0489										-4.59255	-8.48846	-3.50922	-5.10994	-6.37375	-4.45699	-4.13095	-6.96097	-7.31793	-4.84044	-1.67432	-3.08623	-5.26281
40	16.5085	17.4474	14.5649	14.4588	11.7151	14.0294	-7.2336	13.8217	6.14915					-5.47054	0.320335	-20.6109	-3.37608										-4.38129	-2.70662	-4.79049	-3.56188	-4.8157	-6.46352	-4.82612	-4.32996	-2.68352	-5.41288	-5.21052	-3.78222	-5.49045
45	21.4049	20.6049	19.6719	21.2627	16.091	16.5397	-7.8002	17.9612	15.1473					2.09794	3.56548	-11.9537	-13.5929										-4.07664	-2.85878	-3.39719	-4.69874	-4.61839	-3.98327	-5.03518	-3.34957	-10.6077	-4.41199	-4.20747	-3.77865	-5.86734
50	36.1162	36.4904	36.117	32.6301	22.513	21.4174	-6.42062	29.6148	17.5117					33.5494	-3.97646	25.18	29.7367										-1.91619	-4.58163	-1.91028	-3.46169	-2.71203	-2.68047	-4.75842	-1.69496	-2.68097	0.502426	-6.21999	-0.698208	-2.53207
60	30.0111	32.6872	31.5816	33.8072	31.0395	29.8401	-6.49061	30.8068	27.0697					24.5735	16.5367	23.5154	16.3796										-7.81403	-3.05059	-4.74884	-3.14828	-3.23171	-5.169	-6.70398	-6.69078	-6.78037	-3.35526	-4.15593	-7.06496	-3.5074
70	53.8645	54.8978	54.7805	52.5626	40.7335	37.6472	-0.823677	48.5776	35.7268					54.465	31.4558	44.3806	49.9825										-0.82201	-0.0700302	-2.12713	-2.61496	-4.01733	-5.45479	-7.14395	2.93538	-4.47662	-2.14706	-3.2169	0.430595	-1.72329
80	51.0679	55.2514	54.5081	54.2444	49.8181	46.6209	22.3941	51.1261	41.9957					46.7636	43.7549	45.0408	42.1853										-2.42147	-4.07976	-4.4708	-4.00484	-3.52174	-2.30392	-2.57914	-3.64081	-4.92234	-3.3048	-4.86551	-7.20729	-3.33458
Descriptive statistics
	+/-			-/-			Noise Floor
10
15	-3.16051	4.98042	9	-4.14789	6.34741	4	-5.01334	2.53017	13
20	-3.22778	4.79215	9	-3.52088	5.20659	4	-4.5381	2.20094	13
25	1.46739	4.44195	9	-3.68249	5.64019	4	-4.65221	2.221	13
30	6.30229	11.8691	9	6.89056	7.28897	4	-2.84654	2.1072	13
35	8.8507	4.09615	9	-0.911251	3.80351	4	-5.06189	1.8595	13
40	11.2735	7.66125	9	-7.28429	9.2013	4	-4.49655	1.09617	13
45	15.6537	9.0956	9	-4.9708	9.05422	4	-4.68392	1.94438	13
50	25.11	13.7883	9	21.1224	17.0788	4	-2.71881	1.76266	13
60	26.7058	12.592	9	20.2513	4.40168	4	-5.03239	1.76054	13
70	41.9963	17.7449	9	45.071	9.97032	4	-2.34216	2.65249	13
80	47.4474	10.2913	9	44.4362	1.94188	4	-3.89669	1.31171	13
Statistical analysis							Normality testing					Mann-Whitney tests				Mann Whitney multiple comparisons
Two-way RM ANOVA	Matching: Stacked							+/-	-/-	Noise Floor							Discovery?	P value	Mean rank of HE	Mean rank of KO	Mean rank diff.	Mann-Whitney U	q value
Assume sphericity?	Yes						Test for normal distribution					Table Analyzed	DPOAE I/O 16k 2 weeks
Alpha	0.05						D'Agostino & Pearson test									15	No	0.825175	7.222	6.5	0.7222	16	0.949259
							K2	1.317	2.568	2.346		Column A	HE			20	No	0.71049	7.333	6.25	1.083	15	0.949259
Source of Variation	% of total variation	P value	P value summary	Significant?			P value	0.5176	0.277	0.3095		vs.	vs.			25	No	0.198601	8	4.75	3.25	9	0.367744
Time x genotype	25.98	<0.0001	****	Yes			Passed normality test (alpha=0.05)?	Yes	Yes	Yes		Column B	KO			30	No	0.93986	7.111	6.75	0.3611	17	0.949259
Time	38.69	<0.0001	****	Yes			P value summary	ns	ns	ns						35	No	0.005594	8.889	2.75	6.139	1	0.062154
genotype	32.04	<0.0001	****	Yes								Test details				40	No	0.01958	8.667	3.25	5.417	3	0.072513
Subject	6.937	<0.0001	****	Yes			Anderson-Darling test					Test name	Mann-Whitney test			45	No	0.011189	8.778	3	5.778	2	0.062154
							A2*	0.3577	0.9369	0.8508		Comparison for each test	Compare ranks			50	No	0.825175	7.222	6.5	0.7222	16	0.949259
ANOVA table	SS	DF	MS	F (DFn, DFd)	P value		P value	0.3852	0.0111	0.0189		Multiple comparisons	False Discovery Rate (FDR)			60	No	0.033566	8.556	3.5	5.056	4	0.093231
Time x genotype	20742	20	1037	F (20, 230) = 37.73	P<0.0001		Passed normality test (alpha=0.05)?	Yes	No	No		Method	Two-stage step-up (Benjamini, Krieger, and Yekutieli)			70	No	0.93986	7.111	6.75	0.3611	17	0.949259
Time	30888	10	3089	F (10, 230) = 112.4	P<0.0001		P value summary	ns	*	*		Desired FDR (Q)	1.00%			80	No	0.198601	8	4.75	3.25	9	0.367744
genotype	25576	2	12788	F (2, 23) = 53.11	P<0.0001
Subject	5538	23	240.8	F (23, 230) = 8.759	P<0.0001		Shapiro-Wilk test					Number of tests performed	11
Residual	6322	230	27.49				W	0.9159	0.7988	0.824		Number of rows omitted	1
							P value	0.2863	0.0091	0.0194
Data summary							Passed normality test (alpha=0.05)?	Yes	No	No
Number of columns (genotype)	3						P value summary	ns	**	*
Number of rows (Time)	11
Number of subjects (Subject)	26						Kolmogorov-Smirnov test
Number of missing values	0						KS distance	0.1583	0.2611	0.2828
							P value	>0.1000	0.0347	0.0142
							Passed normality test (alpha=0.05)?	Yes	No	No
							P value summary	ns	*	*
Multiple comparisons
Within each row, compare columns (simple effects within rows)							Number of values	11	11	11
Number of families	1
Number of comparisons per family	33
Alpha	0.05
Šídák's multiple comparisons test	Predicted (LS) mean diff.	95.00% CI of diff.	Below threshold?	Summary	Adjusted P Value
15
HE vs. KO	0.9874	-12.18 to 14.15	No	ns	>0.9999
HE vs. Noise Floor	1.853	-7.646 to 11.35	No	ns	>0.9999
KO vs. Noise Floor	0.8654	-11.66 to 13.39	No	ns	>0.9999
20
HE vs. KO	0.2931	-12.87 to 13.46	No	ns	>0.9999
HE vs. Noise Floor	1.31	-8.188 to 10.81	No	ns	>0.9999
KO vs. Noise Floor	1.017	-11.51 to 13.54	No	ns	>0.9999
25
HE vs. KO	5.15	-8.013 to 18.31	No	ns	0.9996
HE vs. Noise Floor	6.12	-3.379 to 15.62	No	ns	0.7427
KO vs. Noise Floor	0.9697	-11.55 to 13.49	No	ns	>0.9999
30
HE vs. KO	-0.5883	-13.75 to 12.57	No	ns	>0.9999
HE vs. Noise Floor	9.149	-0.3497 to 18.65	No	ns	0.0728
KO vs. Noise Floor	9.737	-2.787 to 22.26	No	ns	0.3618
35
HE vs. KO	9.762	-3.401 to 22.93	No	ns	0.4583
HE vs. Noise Floor	13.91	4.414 to 23.41	Yes	***	0.0002
KO vs. Noise Floor	4.151	-8.374 to 16.68	No	ns	>0.9999
40
HE vs. KO	18.56	5.395 to 31.72	Yes	***	0.0003
HE vs. Noise Floor	15.77	6.271 to 25.27	Yes	****	<0.0001
KO vs. Noise Floor	-2.788	-15.31 to 9.737	No	ns	>0.9999
45
HE vs. KO	20.62	7.461 to 33.79	Yes	****	<0.0001
HE vs. Noise Floor	20.34	10.84 to 29.84	Yes	****	<0.0001
KO vs. Noise Floor	-0.2869	-12.81 to 12.24	No	ns	>0.9999
50
HE vs. KO	3.988	-9.176 to 17.15	No	ns	>0.9999
HE vs. Noise Floor	27.83	18.33 to 37.33	Yes	****	<0.0001
KO vs. Noise Floor	23.84	11.32 to 36.37	Yes	****	<0.0001
60
HE vs. KO	6.455	-6.709 to 19.62	No	ns	0.9841
HE vs. Noise Floor	31.74	22.24 to 41.24	Yes	****	<0.0001
KO vs. Noise Floor	25.28	12.76 to 37.81	Yes	****	<0.0001
70
HE vs. KO	-3.075	-16.24 to 10.09	No	ns	>0.9999
HE vs. Noise Floor	44.34	34.84 to 53.84	Yes	****	<0.0001
KO vs. Noise Floor	47.41	34.89 to 59.94	Yes	****	<0.0001
80
HE vs. KO	3.011	-10.15 to 16.17	No	ns	>0.9999
HE vs. Noise Floor	51.34	41.85 to 60.84	Yes	****	<0.0001
KO vs. Noise Floor	48.33	35.81 to 60.86	Yes	****	<0.0001
Test details	Predicted (LS) mean 1	Predicted (LS) mean 2	Predicted (LS) mean diff.	SE of diff.	N1	N2	t	DF
15
HE vs. KO	-3.161	-4.148	0.9874	4.114	9	4	0.24	253
HE vs. Noise Floor	-3.161	-5.013	1.853	2.969	9	13	0.6241	253
KO vs. Noise Floor	-4.148	-5.013	0.8654	3.915	4	13	0.2211	253
20
HE vs. KO	-3.228	-3.521	0.2931	4.114	9	4	0.07124	253
HE vs. Noise Floor	-3.228	-4.538	1.31	2.969	9	13	0.4413	253
KO vs. Noise Floor	-3.521	-4.538	1.017	3.915	4	13	0.2598	253
25
HE vs. KO	1.467	-3.682	5.15	4.114	9	4	1.252	253
HE vs. Noise Floor	1.467	-4.652	6.12	2.969	9	13	2.061	253
KO vs. Noise Floor	-3.682	-4.652	0.9697	3.915	4	13	0.2477	253
30
HE vs. KO	6.302	6.891	-0.5883	4.114	9	4	0.143	253
HE vs. Noise Floor	6.302	-2.847	9.149	2.969	9	13	3.082	253
KO vs. Noise Floor	6.891	-2.847	9.737	3.915	4	13	2.487	253
35
HE vs. KO	8.851	-0.9113	9.762	4.114	9	4	2.373	253
HE vs. Noise Floor	8.851	-5.062	13.91	2.969	9	13	4.686	253
KO vs. Noise Floor	-0.9113	-5.062	4.151	3.915	4	13	1.06	253
40
HE vs. KO	11.27	-7.284	18.56	4.114	9	4	4.511	253
HE vs. Noise Floor	11.27	-4.497	15.77	2.969	9	13	5.312	253
KO vs. Noise Floor	-7.284	-4.497	-2.788	3.915	4	13	0.7121	253
45
HE vs. KO	15.65	-4.971	20.62	4.114	9	4	5.013	253
HE vs. Noise Floor	15.65	-4.684	20.34	2.969	9	13	6.85	253
KO vs. Noise Floor	-4.971	-4.684	-0.2869	3.915	4	13	0.07328	253
50
HE vs. KO	25.11	21.12	3.988	4.114	9	4	0.9692	253
HE vs. Noise Floor	25.11	-2.719	27.83	2.969	9	13	9.373	253
KO vs. Noise Floor	21.12	-2.719	23.84	3.915	4	13	6.09	253
60
HE vs. KO	26.71	20.25	6.455	4.114	9	4	1.569	253
HE vs. Noise Floor	26.71	-5.032	31.74	2.969	9	13	10.69	253
KO vs. Noise Floor	20.25	-5.032	25.28	3.915	4	13	6.459	253
70
HE vs. KO	42	45.07	-3.075	4.114	9	4	0.7473	253
HE vs. Noise Floor	42	-2.342	44.34	2.969	9	13	14.93	253
KO vs. Noise Floor	45.07	-2.342	47.41	3.915	4	13	12.11	253
80
HE vs. KO	47.45	44.44	3.011	4.114	9	4	0.7319	253
HE vs. Noise Floor	47.45	-3.897	51.34	2.969	9	13	17.29	253
KO vs. Noise Floor	44.44	-3.897	48.33	3.915	4	13	12.35	253
Sex information
	+/-	-/-
M	1	1
F	8	3
12 weeks
	HE											KO											Noise Floor
10
15	-0.76612	-6.63663	-10.6543	4.12604	-6.48487	-3.99025	-5.70252					-13.5957	-11.9361	-6.27348	-3.80582								-4.77229	-6.02448	-1.07927	-3.68311	-4.00327	-6.38867	-5.46124	-4.04792	-2.27447	-2.6535	-4.58092
20	5.97667	0.60404	1.70105	-0.88321	1.11662	3.71465	2.47404					-7.97102	-11.4485	-6.79585	-5.58698								-1.91441	-5.7059	-4.91069	-2.14328	-4.95732	-4.92335	-5.65343	-9.29623	-7.97883	-4.55053	-4.42048
25	11.408	3.43825	3.6865	11.922	-6.13762	10.004	8.39353					-0.7839	-7.59042	-6.0603	-9.34042								-5.68343	-5.34093	-3.616	-2.41105	-5.73399	-10.0656	-0.887684	-4.33572	-5.91883	-6.36791	-2.16215
30	18.0386	6.77882	10.6327	14.1964	-9.92987	15.4144	14.4269					-0.92416	-3.21572	-14.8004	-2.57275								-6.03542	-7.14929	-1.12547	-2.55672	-5.56823	-2.22229	-3.59538	-3.88745	-2.34891	-11.3943	-6.60651
35	23.0736	15.5089	15.0283	18.6308	7.50693	20.3526	19.3076					-6.22347	-6.17471	-2.26222	-11.3952								-5.16401	-2.26901	-4.81347	-4.13596	-8.05964	-5.55782	-5.06976	-7.38895	-4.45353	-2.30997	-2.84706
40	27.3972	20.2342	19.609	23.3881	9.4685	24.5358	24.1277					-3.92632	-5.72578	-7.38892	2.75267								-6.21116	-4.35805	-3.5679	-3.46038	-6.42337	-7.89112	-4.57997	-5.73094	-3.23876	-7.04956	-7.39907
45	31.4914	24.7958	24.7818	28.1134	15.7042	29.8778	28.8414					-2.08254	0.322876	-6.65009	-7.97993								-3.03776	-4.20535	-3.2639	-12.4387	-2.51246	-3.13747	-4.63255	-1.98093	-5.50961	-4.51598	-8.9146
50	35.9817	29.4985	29.6651	32.2066	19.639	34.136	33.3573					-9.63539	1.15461	-2.0751	-10.7213								-3.03715	-3.31659	-4.14893	-5.84039	-6.72079	-4.10642	-2.43965	-3.48211	-3.73923	-5.40498	-0.984573
60	45.589	40.605	38.1496	41.7793	28.0405	44.6076	43.373					4.12466	3.4595	-0.28447	-13.5317								-7.80193	-1.63889	-6.45607	-3.34159	-6.90828	-4.57015	-4.39437	-8.01756	-4.96609	-5.30507	-5.26065
70	47.0867	44.1118	42.2095	49.8799	39.4628	48.1796	50.9002					18.0409	1.96485	0.915405	4.57876								-3.7217	-3.90314	-4.70169	-3.03799	-5.58549	-3.63336	-3.81906	-5.89215	-6.59599	-4.57964	-9.60602
80	62.5809	60.4913	57.5531	59.6486	40.1585	61.4429	61.1204					36.7035	24.7144	22.8156	23.7636								-5.69749	-5.93293	-4.74679	-3.24839	-3.46397	-1.16029	-0.732876	-3.07987	-0.231209	-6.76716	-3.59313
Descriptive statistics
	HE			KO			Noise Floor
10
15	-4.30124	4.76375	7	-8.90278	4.62301	4	-4.0881	1.61901	11
20	2.10055	2.23753	7	-7.95059	2.52691	4	-5.13222	2.15173	11
25	6.1021	6.39324	7	-5.94376	3.69173	4	-4.77484	2.50926	11
30	9.93685	9.47884	7	-5.37826	6.35513	4	-4.77181	2.96388	11
35	17.0584	5.0385	7	-6.51391	3.74627	4	-4.73356	1.8719	11
40	21.2515	5.83046	7	-3.57209	4.44727	4	-5.44639	1.68113	11
45	26.2294	5.2647	7	-4.09742	3.8811	4	-4.92267	3.12232	11
50	30.6406	5.38313	7	-5.3193	5.78062	4	-3.92917	1.61245	11
60	40.3063	5.96062	7	-1.558	8.21502	4	-5.33279	1.90423	11
70	45.9758	4.19647	7	6.37499	7.92837	4	-5.00693	1.87391	11
80	57.5708	7.83929	7	26.9993	6.51574	4	-3.51401	2.16889	11
Statistical analysis							Normality testing					Mann whitney test				Mann whitney test
								HE	KO	Noise Floor							Discovery?	P value	Mean rank of HE	Mean rank of KO	Mean rank diff.	Mann-Whitney U	q value
Table Analyzed	DPOAE I/O 16k 12 weeks						Test for normal distribution					Table Analyzed	DPOAE I/O 16k 12 weeks
							D'Agostino & Pearson test									15	No	0.315152	6.857	4.5	2.357	8	0.08681
Two-way RM ANOVA	Matching: Stacked						K2	0.5933	20.53	1.657		Column A	HE			20	Yes	0.006061	8	2.5	5.5	0	0.002295
Assume sphericity?	Yes						P value	0.7433	<0.0001	0.4367		vs.	vs.			25	Yes	0.024242	7.714	3	4.714	2	0.008162
Alpha	0.05						Passed normality test (alpha=0.05)?	Yes	No	Yes		Column B	KO			30	No	0.042424	7.571	3.25	4.321	3	0.012855
							P value summary	ns	****	ns						35	Yes	0.006061	8	2.5	5.5	0	0.002295
Source of Variation	% of total variation	P value	P value summary	Significant?								Test details				40	Yes	0.006061	8	2.5	5.5	0	0.002295
Time x genotype	23.47	<0.0001	****	Yes			Anderson-Darling test					Test name	Mann-Whitney test			45	Yes	0.006061	8	2.5	5.5	0	0.002295
Time	23.3	<0.0001	****	Yes			A2*	0.1508	1.554	0.4577		Comparison for each test	Compare ranks			50	Yes	0.006061	8	2.5	5.5	0	0.002295
genotype	52.47	<0.0001	****	Yes			P value	0.9433	0.0003	0.2118		Multiple comparisons	False Discovery Rate (FDR)			60	Yes	0.006061	8	2.5	5.5	0	0.002295
Subject	2.686	<0.0001	****	Yes			Passed normality test (alpha=0.05)?	Yes	No	Yes		Method	Two-stage step-up (Benjamini, Krieger, and Yekutieli)			70	Yes	0.006061	8	2.5	5.5	0	0.002295
							P value summary	ns	***	ns		Desired FDR (Q)	1.00%			80	Yes	0.006061	8	2.5	5.5	0	0.002295
ANOVA table	SS	DF	MS	F (DFn, DFd)	P value
Time x genotype	17039	20	852	F (20, 190) = 84.16	P<0.0001		Shapiro-Wilk test					Number of tests performed	11
Time	16915	10	1692	F (10, 190) = 167.1	P<0.0001		W	0.9724	0.6601	0.9144		Number of rows omitted	1
genotype	38095	2	19048	F (2, 19) = 185.6	P<0.0001		P value	0.9097	0.0001	0.2749
Subject	1950	19	102.6	F (19, 190) = 10.14	P<0.0001		Passed normality test (alpha=0.05)?	Yes	No	Yes
Residual	1923	190	10.12				P value summary	ns	***	ns
Data summary							Kolmogorov-Smirnov test
Number of columns (genotype)	3						KS distance	0.113	0.3227	0.2522
Number of rows (Time)	11						P value	>0.1000	0.0021	0.049
Number of subjects (Subject)	22						Passed normality test (alpha=0.05)?	Yes	No	No
Number of missing values	0						P value summary	ns	**	*
Mulitple comparisons							Number of values	11	11	11
Within each row, compare columns (simple effects within rows)
Number of families	1
Number of comparisons per family	33
Alpha	0.05
Šídák's multiple comparisons test	Predicted (LS) mean diff.	95.00% CI of diff.	Below threshold?	Summary	Adjusted P Value
15
HE vs. KO	4.602	-4.052 to 13.25	No	ns	0.9549
HE vs. Noise Floor	-0.2131	-6.888 to 6.462	No	ns	>0.9999
KO vs. Noise Floor	-4.815	-12.88 to 3.246	No	ns	0.8548
20
HE vs. KO	10.05	1.398 to 18.70	Yes	**	0.0083
HE vs. Noise Floor	7.233	0.5578 to 13.91	Yes	*	0.0203
KO vs. Noise Floor	-2.818	-10.88 to 5.242	No	ns	>0.9999
25
HE vs. KO	12.05	3.393 to 20.70	Yes	***	0.0004
HE vs. Noise Floor	10.88	4.202 to 17.55	Yes	****	<0.0001
KO vs. Noise Floor	-1.169	-9.230 to 6.892	No	ns	>0.9999
30
HE vs. KO	15.32	6.662 to 23.97	Yes	****	<0.0001
HE vs. Noise Floor	14.71	8.034 to 21.38	Yes	****	<0.0001
KO vs. Noise Floor	-0.6064	-8.667 to 7.454	No	ns	>0.9999
35
HE vs. KO	23.57	14.92 to 32.23	Yes	****	<0.0001
HE vs. Noise Floor	21.79	15.12 to 28.47	Yes	****	<0.0001
KO vs. Noise Floor	-1.78	-9.841 to 6.280	No	ns	>0.9999
40
HE vs. KO	24.82	16.17 to 33.48	Yes	****	<0.0001
HE vs. Noise Floor	26.7	20.02 to 33.37	Yes	****	<0.0001
KO vs. Noise Floor	1.874	-6.186 to 9.935	No	ns	>0.9999
45
HE vs. KO	30.33	21.67 to 38.98	Yes	****	<0.0001
HE vs. Noise Floor	31.15	24.48 to 37.83	Yes	****	<0.0001
KO vs. Noise Floor	0.8252	-7.236 to 8.886	No	ns	>0.9999
50
HE vs. KO	35.96	27.31 to 44.61	Yes	****	<0.0001
HE vs. Noise Floor	34.57	27.89 to 41.24	Yes	****	<0.0001
KO vs. Noise Floor	-1.39	-9.451 to 6.671	No	ns	>0.9999
60
HE vs. KO	41.86	33.21 to 50.52	Yes	****	<0.0001
HE vs. Noise Floor	45.64	38.96 to 52.31	Yes	****	<0.0001
KO vs. Noise Floor	3.775	-4.286 to 11.84	No	ns	0.9916
70
HE vs. KO	39.6	30.95 to 48.25	Yes	****	<0.0001
HE vs. Noise Floor	50.98	44.31 to 57.66	Yes	****	<0.0001
KO vs. Noise Floor	11.38	3.321 to 19.44	Yes	***	0.0003
80
HE vs. KO	30.57	21.92 to 39.22	Yes	****	<0.0001
HE vs. Noise Floor	61.08	54.41 to 67.76	Yes	****	<0.0001
KO vs. Noise Floor	30.51	22.45 to 38.57	Yes	****	<0.0001
Test details	Predicted (LS) mean 1	Predicted (LS) mean 2	Predicted (LS) mean diff.	SE of diff.	N1	N2	t	DF
15
HE vs. KO	-4.301	-8.903	4.602	2.698	7	4	1.705	209
HE vs. Noise Floor	-4.301	-4.088	-0.2131	2.082	7	11	0.1024	209
KO vs. Noise Floor	-8.903	-4.088	-4.815	2.514	4	11	1.915	209
20
HE vs. KO	2.101	-7.951	10.05	2.698	7	4	3.725	209
HE vs. Noise Floor	2.101	-5.132	7.233	2.082	7	11	3.475	209
KO vs. Noise Floor	-7.951	-5.132	-2.818	2.514	4	11	1.121	209
25
HE vs. KO	6.102	-5.944	12.05	2.698	7	4	4.464	209
HE vs. Noise Floor	6.102	-4.775	10.88	2.082	7	11	5.225	209
KO vs. Noise Floor	-5.944	-4.775	-1.169	2.514	4	11	0.465	209
30
HE vs. KO	9.937	-5.378	15.32	2.698	7	4	5.676	209
HE vs. Noise Floor	9.937	-4.772	14.71	2.082	7	11	7.066	209
KO vs. Noise Floor	-5.378	-4.772	-0.6064	2.514	4	11	0.2413	209
35
HE vs. KO	17.06	-6.514	23.57	2.698	7	4	8.736	209
HE vs. Noise Floor	17.06	-4.734	21.79	2.082	7	11	10.47	209
KO vs. Noise Floor	-6.514	-4.734	-1.78	2.514	4	11	0.7083	209
40
HE vs. KO	21.25	-3.572	24.82	2.698	7	4	9.199	209
HE vs. Noise Floor	21.25	-5.446	26.7	2.082	7	11	12.83	209
KO vs. Noise Floor	-3.572	-5.446	1.874	2.514	4	11	0.7456	209
45
HE vs. KO	26.23	-4.097	30.33	2.698	7	4	11.24	209
HE vs. Noise Floor	26.23	-4.923	31.15	2.082	7	11	14.97	209
KO vs. Noise Floor	-4.097	-4.923	0.8252	2.514	4	11	0.3283	209
50
HE vs. KO	30.64	-5.319	35.96	2.698	7	4	13.33	209
HE vs. Noise Floor	30.64	-3.929	34.57	2.082	7	11	16.61	209
KO vs. Noise Floor	-5.319	-3.929	-1.39	2.514	4	11	0.553	209
60
HE vs. KO	40.31	-1.558	41.86	2.698	7	4	15.51	209
HE vs. Noise Floor	40.31	-5.333	45.64	2.082	7	11	21.93	209
KO vs. Noise Floor	-1.558	-5.333	3.775	2.514	4	11	1.502	209
70
HE vs. KO	45.98	6.375	39.6	2.698	7	4	14.68	209
HE vs. Noise Floor	45.98	-5.007	50.98	2.082	7	11	24.49	209
KO vs. Noise Floor	6.375	-5.007	11.38	2.514	4	11	4.528	209
80
HE vs. KO	57.57	27	30.57	2.698	7	4	11.33	209
HE vs. Noise Floor	57.57	-3.514	61.08	2.082	7	11	29.35	209
KO vs. Noise Floor	27	-3.514	30.51	2.514	4	11	12.14	209
Sex information
	+/-	-/-
M	1	1
F	6	3

## Sheet: Fig 4B
Terminology in manuscript	terminology here	additional terminology here
KLHDC7B Regn D/+	+/-	HE
KLHDC7B Regn D/D	-/-	KO
8kHz
Raw data
	HE									KO
2	57	61	66	52	56	71	72	52	48	74	72	73	58
4	53	55	53	62		45	73	62	58	69	55	61	74
5	48	43	37	69		47	53	44	48	60	72	67	73
6	43	42	44	54		41	36	33	40	65	68	64	77
7	41	53	45	65		40	52	32	44	65	73	70	64
8	46	50	50	56		47	51	42	43	60	68	72	71
9	50	52	42	48		48	55	47	41	72	75	76	68
10	44	39	50	57		48	49	40	49	66	75	74	71
11	47	52		54		49	61	48	48	77	68	73	74
12	41	51		66		49	48	44	47	74	77	76	77
Descriptive statistics
	HE			KO
Age (weeks)	mean	SD	N	mean	SD	N
2	59.4444	8.63295	9	69.25	7.54431	4
4	57.625	8.31414	8	64.75	8.4212	4
5	48.625	9.45572	8	68	5.94418	4
6	41.625	6.20915	8	68.5	5.91608	4
7	46.5	10.0428	8	68	4.24264	4
8	48.125	4.58063	8	67.75	5.43906	4
9	47.875	4.70372	8	72.75	3.59398	4
10	47	5.8554	8	71.5	4.04145	4
11	51.2857	4.95696	7	73	3.74166	4
12	49.4286	8.01784	7	76	1.41421	4
Sex information (same for all three frequencies)
	HE			KO
Age (weeks)	M	F	total N	M	F	total N
2	1	8	9	1	3	4
4	1	7	8	1	3	4
5	1	7	8	1	3	4
6	1	7	8	1	3	4
7	1	7	8	1	3	4
8	1	7	8	1	3	4
9	1	7	8	1	3	4
10	1	7	8	1	3	4
11	1	6	7	1	3	4
12	1	6	7	1	3	4
Statistical analysis							Normality testing
Table Analyzed	DPOAE threshold 8kHz							HE	KO
							Test for normal distribution
Mixed-effects model (REML)	Matching: Stacked						D'Agostino & Pearson test
Assume sphericity?	Yes						K2	1.612	0.3815
Alpha	0.05						P value	0.4467	0.8264
							Passed normality test (alpha=0.05)?	Yes	Yes
Fixed effects (type III)	P value	P value summary	Statistically significant (P < 0.05)?	F (DFn, DFd)			P value summary	ns	ns
Time	0.016	*	Yes	F (9, 88) = 2.435
genotype	<0.0001	****	Yes	F (1, 11) = 73.50			Anderson-Darling test
Time x genotype	0.0009	***	Yes	F (9, 88) = 3.533			A2*	0.5628	0.3361
							P value	0.108	0.4281
Random effects	SD	Variance					Passed normality test (alpha=0.05)?	Yes	Yes
Subject	3.413	11.65					P value summary	ns	ns
Residual	5.897	34.78
							Shapiro-Wilk test
Was the matching effective?							W	0.9014	0.9499
Chi-square, df	14.50, 1						P value	0.2271	0.6673
P value	0.0001						Passed normality test (alpha=0.05)?	Yes	Yes
P value summary	***						P value summary	ns	ns
Is there significant matching (P < 0.05)?	Yes
							Kolmogorov-Smirnov test
Difference between column means							KS distance	0.2246	0.1839
Predicted mean of HE	49.63						P value	>0.1000	>0.1000
Predicted mean of KO	69.95						Passed normality test (alpha=0.05)?	Yes	Yes
Difference between predicted means	-20.32						P value summary	ns	ns
SE of difference	2.37
95% CI of difference	-25.54 to -15.10						Number of values	10	10
Data summary
Number of columns (genotype)	2
Number of rows (Time)	10
Number of subjects (Subject)	13
Number of missing values	11
Multiple comparisons
Compare each cell mean with the other cell mean in that row
Number of families	1
Number of comparisons per family	10
Alpha	0.05
Šídák's multiple comparisons test	Predicted (LS) mean diff.	95.00% CI of diff.	Below threshold?	Summary	Adjusted P Value
HE - KO
2	-9.806	-21.53 to 1.919	No	ns	0.1704
4	-7.233	-19.17 to 4.701	No	ns	0.592
5	-19.48	-31.42 to -7.549	Yes	****	<0.0001
6	-26.98	-38.92 to -15.05	Yes	****	<0.0001
7	-21.61	-33.54 to -9.674	Yes	****	<0.0001
8	-19.73	-31.67 to -7.799	Yes	****	<0.0001
9	-24.98	-36.92 to -13.05	Yes	****	<0.0001
10	-24.61	-36.54 to -12.67	Yes	****	<0.0001
11	-21.96	-34.12 to -9.792	Yes	****	<0.0001
12	-26.81	-38.98 to -14.65	Yes	****	<0.0001
Test details	Predicted (LS) mean 1	Predicted (LS) mean 2	Predicted (LS) mean diff.	SE of diff.	N1	N2	t	DF
HE - KO
2	59.44	69.25	-9.806	4.094	9	4	2.395	99
4	57.52	64.75	-7.233	4.168	8	4	1.736	99
5	48.52	68	-19.48	4.168	8	4	4.675	99
6	41.52	68.5	-26.98	4.168	8	4	6.475	99
7	46.39	68	-21.61	4.168	8	4	5.185	99
8	48.02	67.75	-19.73	4.168	8	4	4.735	99
9	47.77	72.75	-24.98	4.168	8	4	5.995	99
10	46.89	71.5	-24.61	4.168	8	4	5.905	99
11	51.04	73	-21.96	4.248	7	4	5.168	99
12	49.19	76	-26.81	4.248	7	4	6.312	99
16 kHz
Raw data
Age (weeks)	HE									KO
2	25	24	28	28	35	31	73	26	35	46	55	48	48
4	29	37	35	33		34	73	25	36	62	62	48	68
5	25	28	22	24		32	48	24	26	57	75	64	50
6	30	16	28	20		24	39	29	31	53	61	55	64
7	24	22	27	20		26	35	20	32	50	70	67	77
8	15	19	24	15		27	41	20	24	51	72	68	73
9	20	19	20	15		30	44	24	20	54	70	70	72
10	21	20	23	18		20	39	21	21	56	72	71	73
11	19	22		15		27	51	19	28	64	71	74	72
12	20	28		26		23	35	22	23	61	72	72	71
Descriptive statistics
	HE			KO
Age (weeks)	mean	SD	N	mean	SD	N
2	33.8889	15.2023	9	49.25	3.94757	4
4	37.75	14.7817	8	60	8.48528	4
5	28.625	8.39962	8	61.5	10.6615	4
6	27.125	7.10005	8	58.25	5.12348	4
7	25.75	5.4707	8	66	11.4601	4
8	23.125	8.40812	8	66	10.2307	4
9	24	9.18073	8	66.5	8.3865	4
10	22.875	6.66414	8	68	8.04156	4
11	25.8571	12.006	7	70.25	4.34933	4
12	25.2857	5.02375	7	69	5.35413	4
Statistical analysis						Normality testing				Mann Whitney tests			Mann Whitney tests (reported)
Table Analyzed	DPOAE threshold 16kHz						HE	KO		Table Analyzed	DPOAE threshold 16kHz			Discovery?	P value	Mean rank of HE	Mean rank of KO	Mean rank diff.	Mann-Whitney U	q value
						Test for normal distribution							2	Yes	0.026573	5.444	10.5	-5.056	4	0.005964
Mixed-effects model (REML)	Matching: Stacked					D'Agostino & Pearson test				Column A	HE		4	Yes	0.046465	5	9.5	-4.5	4	0.009386
Assume sphericity?	Yes					K2	5.112	5.264		vs.	vs.		5	Yes	0.00404	4.5	10.5	-6	0	0.00136
Alpha	0.05					P value	0.0776	0.072		Column B	KO		6	Yes	0.00404	4.5	10.5	-6	0	0.00136
						Passed normality test (alpha=0.05)?	Yes	Yes					7	Yes	0.00404	4.5	10.5	-6	0	0.00136
Fixed effects (type III)	P value	P value summary	Statistically significant (P < 0.05)?	F (DFn, DFd)		P value summary	ns	ns		Test details			8	Yes	0.00404	4.5	10.5	-6	0	0.00136
Time	0.0985	ns	No	F (9, 88) = 1.710						Test name	Mann-Whitney test		9	Yes	0.00202	4.5	10.5	-6	0	0.00136
genotype	<0.0001	****	Yes	F (1, 11) = 62.04		Anderson-Darling test				Comparison for each test	Compare ranks		10	Yes	0.00202	4.5	10.5	-6	0	0.00136
Time x genotype	<0.0001	****	Yes	F (9, 88) = 9.413		A2*	0.6962	0.5029		Multiple comparisons	False Discovery Rate (FDR)		11	Yes	0.006061	4	9.5	-5.5	0	0.00153
						P value	0.047	0.155		Method	Two-stage step-up (Benjamini, Krieger, and Yekutieli)		12	Yes	0.006061	4	9.5	-5.5	0	0.00153
Random effects	SD	Variance				Passed normality test (alpha=0.05)?	No	Yes		Desired FDR (Q)	1.00%
Subject	7.355	54.1				P value summary	*	ns
Residual	5.533	30.61								Number of tests performed	10
						Shapiro-Wilk test				Number of rows omitted	0
Was the matching effective?						W	0.8392	0.8805
Chi-square, df	75.29, 1					P value	0.0431	0.1322
P value	<0.0001					Passed normality test (alpha=0.05)?	No	Yes
P value summary	****					P value summary	*	ns
Is there significant matching (P < 0.05)?	Yes
						Kolmogorov-Smirnov test
Difference between column means						KS distance	0.2273	0.2542
Predicted mean of HE	27.45					P value	>0.1000	0.0661
Predicted mean of KO	63.48					Passed normality test (alpha=0.05)?	Yes	Yes
Difference between predicted means	-36.02					P value summary	ns	ns
SE of difference	4.573
95% CI of difference	-46.09 to -25.96					Number of values	10	10
Data summary
Number of columns (genotype)	2
Number of rows (Time)	10
Number of subjects (Subject)	13
Number of missing values	11
Multiple comparisons
Compare each cell mean with the other cell mean in that row
Number of families	1
Number of comparisons per family	10
Alpha	0.05
Šídák's multiple comparisons test	Predicted (LS) mean diff.	95.00% CI of diff.	Below threshold?	Summary	Adjusted P Value
HE - KO
2	-15.36	-31.20 to 0.4757	No	ns	0.0636
4	-22.16	-38.18 to -6.145	Yes	**	0.0014
5	-32.79	-48.80 to -16.77	Yes	****	<0.0001
6	-31.04	-47.05 to -15.02	Yes	****	<0.0001
7	-40.16	-56.18 to -24.15	Yes	****	<0.0001
8	-42.79	-58.80 to -26.77	Yes	****	<0.0001
9	-42.41	-58.43 to -26.40	Yes	****	<0.0001
10	-45.04	-61.05 to -29.02	Yes	****	<0.0001
11	-44.57	-60.74 to -28.40	Yes	****	<0.0001
12	-43.89	-60.06 to -27.72	Yes	****	<0.0001
Test details	Predicted (LS) mean 1	Predicted (LS) mean 2	Predicted (LS) mean diff.	SE of diff.	N1	N2	t	DF
HE - KO
2	33.89	49.25	-15.36	5.531	9	4	2.777	99
4	37.84	60	-22.16	5.593	8	4	3.962	99
5	28.71	61.5	-32.79	5.593	8	4	5.862	99
6	27.21	58.25	-31.04	5.593	8	4	5.549	99
7	25.84	66	-40.16	5.593	8	4	7.18	99
8	23.21	66	-42.79	5.593	8	4	7.65	99
9	24.09	66.5	-42.41	5.593	8	4	7.582	99
10	22.96	68	-45.04	5.593	8	4	8.052	99
11	25.68	70.25	-44.57	5.648	7	4	7.892	99
12	25.11	69	-43.89	5.648	7	4	7.772	99
32kHz
Raw data
Age (weeks)	HE									KO
2	52	45	43	40	34	35	71	46	48	62	71	64	66
4	44	48	48	44		44	72	44	51	67	67	53	71
5	46	53	37	41		42	62	37	34	64	72	72	73
6	33	22	44	28		30	38	38	32	59	64	56	75
7	25	37	33	26		33	39	22	31	55	70	66	73
8	24	27	24	21		41	43	29	37	58	74	69	74
9	29	28	32	24		30	42	39	31	55	72	74	72
10	28	38	27	19		24	48	29	26	60	74	68	74
11	24	24		22		31	44	27	23	73	75	69	72
12	24	21		23		25	51	31	20	57	71	75	72
Descriptive statistics
	HE			KO
	mean	SD	N	mean	SD	N
2	46	11.0454	9	65.75	3.86221	4
4	49.375	9.51596	8	64.5	7.89515	4
5	44	9.41124	8	70.25	4.19325	4
6	33.125	6.83348	8	63.5	8.34666	4
7	30.75	5.97016	8	66	7.87401	4
8	30.75	8.43039	8	68.75	7.54431	4
9	31.875	5.89037	8	68.25	8.88351	4
10	29.875	9.06228	8	69	6.63325	4
11	27.8571	7.73366	7	72.25	2.5	4
12	27.8571	10.8078	7	68.75	8.01561	4
Statistical analysis							Normality testing				Mann-whitney tests			Mann-Whitney tests
Table Analyzed	DPOAE threshold 32k							HE	KO						Discovery?	P value	Mean rank of HE	Mean rank of KO	Mean rank diff.	Mann-Whitney U	q value
							Test for normal distribution				Table Analyzed	DPOAE threshold 32k		2	Yes	0.020979	5.389	10.63	-5.236	3.5	0.004709
Mixed-effects model (REML)	Matching: Stacked						D'Agostino & Pearson test							4	Yes	0.044444	5	9.5	-4.5	4	0.008978
Assume sphericity?	Yes						K2	2.404	0.1249		Column A	HE		5	Yes	0.00404	4.5	10.5	-6	0	0.00136
Alpha	0.05						P value	0.3005	0.9394		vs.	vs.		6	Yes	0.00404	4.5	10.5	-6	0	0.00136
							Passed normality test (alpha=0.05)?	Yes	Yes		Column B	KO		7	Yes	0.00404	4.5	10.5	-6	0	0.00136
Fixed effects (type III)	P value	P value summary	Statistically significant (P < 0.05)?	F (DFn, DFd)			P value summary	ns	ns					8	Yes	0.00404	4.5	10.5	-6	0	0.00136
Time	<0.0001	****	Yes	F (9, 88) = 4.982							Test details			9	Yes	0.00404	4.5	10.5	-6	0	0.00136
genotype	<0.0001	****	Yes	F (1, 11) = 72.56			Anderson-Darling test				Test name	Mann-Whitney test		10	Yes	0.00404	4.5	10.5	-6	0	0.00136
Time x genotype	<0.0001	****	Yes	F (9, 88) = 8.249			A2*	0.9309	0.2604		Comparison for each test	Compare ranks		11	Yes	0.006061	4	9.5	-5.5	0	0.00153
							P value	0.0109	0.6259		Multiple comparisons	False Discovery Rate (FDR)		12	Yes	0.006061	4	9.5	-5.5	0	0.00153
Random effects	SD	Variance					Passed normality test (alpha=0.05)?	No	Yes		Method	Two-stage step-up (Benjamini, Krieger, and Yekutieli)
Subject	6.226	38.76					P value summary	*	ns		Desired FDR (Q)	1.00%
Residual	5.48	30.03
							Shapiro-Wilk test				Number of tests performed	10
Was the matching effective?							W	0.8017	0.9618		Number of rows omitted	0
Chi-square, df	52.19, 1						P value	0.0152	0.8064
P value	<0.0001						Passed normality test (alpha=0.05)?	No	Yes
P value summary	****						P value summary	*	ns
Is there significant matching (P < 0.05)?	Yes
							Kolmogorov-Smirnov test
Difference between column means							KS distance	0.2989	0.1805
Predicted mean of HE	34.36						P value	0.0117	>0.1000
Predicted mean of KO	67.7						Passed normality test (alpha=0.05)?	No	Yes
Difference between predicted means	-33.34						P value summary	*	ns
SE of difference	3.914
95% CI of difference	-41.96 to -24.73						Number of values	10	10
Data summary
Number of columns (genotype)	2
Number of rows (Time)	10
Number of subjects (Subject)	13
Number of missing values	11
Multiple comparisons
Compare each cell mean with the other cell mean in that row
Number of families	1
Number of comparisons per family	10
Alpha	0.05
Šídák's multiple comparisons test	Predicted (LS) mean diff.	95.00% CI of diff.	Below threshold?	Summary	Adjusted P Value
HE - KO
2	-19.75	-34.02 to -5.479	Yes	**	0.0014
4	-15.97	-30.43 to -1.513	Yes	*	0.0205
5	-27.1	-41.55 to -12.64	Yes	****	<0.0001
6	-31.22	-45.68 to -16.76	Yes	****	<0.0001
7	-36.1	-50.55 to -21.64	Yes	****	<0.0001
8	-38.85	-53.30 to -24.39	Yes	****	<0.0001
9	-37.22	-51.68 to -22.76	Yes	****	<0.0001
10	-39.97	-54.43 to -25.51	Yes	****	<0.0001
11	-45.39	-60.01 to -30.76	Yes	****	<0.0001
12	-41.89	-56.51 to -27.26	Yes	****	<0.0001
Test details	Predicted (LS) mean 1	Predicted (LS) mean 2	Predicted (LS) mean diff.	SE of diff.	N1	N2	t	DF
HE - KO
2	46	65.75	-19.75	4.984	9	4	3.963	99
4	48.53	64.5	-15.97	5.049	8	4	3.163	99
5	43.15	70.25	-27.1	5.049	8	4	5.367	99
6	32.28	63.5	-31.22	5.049	8	4	6.184	99
7	29.9	66	-36.1	5.049	8	4	7.149	99
8	29.9	68.75	-38.85	5.049	8	4	7.694	99
9	31.03	68.25	-37.22	5.049	8	4	7.372	99
10	29.03	69	-39.97	5.049	8	4	7.917	99
11	26.86	72.25	-45.39	5.108	7	4	8.886	99
12	26.86	68.75	-41.89	5.108	7	4	8.201	99

## Sheet: Fig 4C
Terminology in manuscript	terminology here	equivalent terminology
KLHDC7B IMPC +/+	Klhdc7b+/+	wild type
KLHDC7B IMPC +/-	Klhdc7b+/del1258	heterozygous
KLHDC7B IMPC -/-	Klhdc7bdel1258/del1258	knockout (homozygous)
Raw data
frequency	Klhdc7b+/+							Klhdc7bdel1258/+							Klhdc7bdel1258/del1258							Noise Floor
6kHz	-0.13	-2.866	-16.048	-16.057	-10.169	-0.42		-0.785	-4.803	-17.252	3.962	-2.218	-16.724	-7.889	-16.376	-17.905	-16.481	-15.135	-14.926	-14.825	-2.39	-28.7077
8kHz	8.9	4.45	-7.334	-20.539	-6.142	4.207		10.297	6.853	-17.057	13.267	2.411	-17.008	5.101	-16.348	-14.586	-25.22	-17.375	-14.374	-16.992	-9.469	-26.345
10kHz	5.035	6.117	4.347	-11.14	-0.865	7.642		9.129	9.224	-11.163	-7.673	4.505	-8.945	9.885	-12.1	-16.511	-23.737	-9.752	-19.5	-12.127	-12.889	-24.3688
12kHz	17.049	3.745	-0.949	-17.511	-5.84	1.396		5.31	9.398	-17.38	17.055	7.21	-15.224	5.336	-19.164	-11.795	-21.732	-8.062	-16.959	-19.224	-21.31	-20.0269
14kHz	11.881	7.37	0.651	-9.679	-3.335	12.171		8.503	8.771	-3.822	9.153	5.414	-13.445	-2.187	-7.297	-18.93	-21.279	-25.025	-5.462	-30.365	-14.386	-16.3571
16kHz	19.045	6.355	-5.611	-11.915	-2.201	16.289		4.024	11.672	-4.238	8.625	7.06	-6.807	-5.919	-4.821	-2.408	1.924	-0.722	-21.415	-8.126	-16.731	-5.92974
18kHz	13.417	-2.349	2.054	-13.31	-6.491	9.787		-20.635	1.801	3.483	4.804	1.719	-11.33	-11.455	-6.875	-9.053	-5.309	-35.047	-9.529	-0.375	-21.456	-11.2176
20kHz	11.848	2.925	-6.882	-8.212	-11.999	6.584		-7.993	0.343	-8.823	0.586	-2.272	-8.748	-12.62	-13.464	-6.269	-8.798	-4.427	-17.631	-7.825	-19.646	-14.233
22kHz	4.022	-9.116	-13.11	-9.865	-11.941	0.54		-9.981	-4.245	-19.337	-6.3	-15.076	-23.798	-20.829	-19.98	-22.716	-13.74	-19.784	-17.823	-21.046	-36.562	-16.4899
24kHz	-0.598	-11.985	-8.717	-24.082	-9.323	2.125		4.986	-7.73	-4.231	-6.42	-23.031	-7.03	-10.209	-13.553	-12.524	-17.928	-8.235	-5.189	-2.594	-24.53	-15.2462
26kHz	-1.64	-2.1	10.509	-6.298	-0.119	-6.094		-7.677	-0.706	-1.777	-8.355	7.282	9.007	17.907	-9.545	-14.623	-7.068	-8.792	-11.71	-3.946	-20.562	-3.81549
28kHz	-10.232	-8.639	-12.772	-15.244	-13.73	-17.886		-11.118	-15.785	-6.424	-11.023	-6.894	-10.195	-19.54	-25.219	-15.441	-17.83	-15.766	-13.508	-10.656	-16.312	-14.8629
30kHz	-9.719	-19.464	-7.653	-14.849	-20.293	-12.402		-16.12	-16.736	-18.958	-4.173	-13.34	-16.024	-18.658	-16.639	-15.645	-15.159	-13.384	-16.288	-12.422	-8.803	-15.8194
32kHz	-17.75	-31.505	-15.45	-14.094	-17.152	-19.1902		-13.502	-14.513	-18.95	-15.3	-11.85	-14.391	-15.788	-16.595	-10.733	-18.097	-17.987	-13.385	-14.666	-8.727	-18.9689
Desciptive statistics											Normality testing
Freq (kHz)	Klhdc7b+/+			Klhdc7b+/del1258			Klhdc7bdel1258/del1258					Klhdc7b+/+	Klhdc7b+/del1258	Klhdc7bdel1258/del1258
	mean	SD	N	mean	SD	N	mean	SD	N		Test for normal distribution
6	-7.615	7.47331	6	-6.52986	8.01445	7	-14.0054	5.23877	7		D'Agostino & Pearson test
8	-2.743	10.816	6	0.552	12.5095	7	-16.3377	4.73468	7		K2	1.708	3.947	0.8173
10	1.856	6.9892	6	0.708857	9.54299	7	-15.2309	4.95239	7		P value	0.4256	0.1389	0.6645
12	-0.351667	11.3802	6	1.67214	12.9236	7	-16.8923	5.12343	7		Passed normality test (alpha=0.05)?	Yes	Yes	Yes
14	3.1765	8.81245	6	1.76957	8.56893	7	-17.5349	9.10277	7		P value summary	ns	ns	ns
16	3.66033	12.3801	6	2.05957	7.59715	7	-7.47129	8.63214	7
18	0.518	10.0321	6	-4.51614	9.86601	7	-12.5206	11.8297	7		Anderson-Darling test
20	-0.956	9.44003	6	-5.64671	5.16318	7	-11.1514	5.84737	7		A2*	0.4596	0.7031	0.1971
22	-6.57833	7.09508	6	-14.2237	7.55568	7	-21.6644	7.15719	7		P value	0.2215	0.0512	0.8612
24	-8.76333	9.27992	6	-7.66643	8.3305	7	-12.079	7.56992	7		Passed normality test (alpha=0.05)?	Yes	Yes	Yes
26	-0.957	6.14588	6	2.24014	9.5924	7	-10.8923	5.43435	7		P value summary	ns	ns	ns
28	-13.0838	3.35056	6	-11.5684	4.6909	7	-16.3903	4.51858	7
30	-14.0633	5.12482	6	-14.8584	5.06956	7	-14.0486	2.7722	7		Shapiro-Wilk test
32	-19.1902	6.29036	6	-14.8991	2.19912	7	-14.3129	3.60625	7		W	0.9182	0.8599	0.9803
											P value	0.2071	0.0303	0.9763
											Passed normality test (alpha=0.05)?	Yes	No	Yes
Statistical analysis											P value summary	ns	*	ns
Table Analyzed	DPOAE data
											Kolmogorov-Smirnov test
Two-way RM ANOVA	Matching: Stacked										KS distance	0.1993	0.2265	0.1065
Assume sphericity?	No										P value	>0.1000	0.0499	>0.1000
Alpha	0.05										Passed normality test (alpha=0.05)?	Yes	No	Yes
											P value summary	ns	*	ns
Source of Variation	% of total variation	P value	P value summary	Significant?	Geisser-Greenhouse's epsilon
frequency x genotype	10.64	<0.0001	****	Yes							Number of values	14	14	14
frequency	20.75	<0.0001	****	Yes	0.4316
genotype	19.23	0.001	***	Yes
Subject	15.23	<0.0001	****	Yes
ANOVA table	SS	DF	MS	F (DFn, DFd)	P value
frequency x genotype	3154	26	121.3	F (26, 221) = 2.603	P<0.0001
frequency	6148	13	472.9	F (5.610, 95.37) = 10.15	P<0.0001
genotype	5697	2	2849	F (2, 17) = 10.73	P=0.0010
Subject	4514	17	265.5	F (17, 221) = 5.698	P<0.0001
Residual	10300	221	46.6
Data summary
Number of columns (genotype)	3
Number of rows (frequency)	14
Number of subjects (Subject)	20
Number of missing values	0
Multiple comparisons
Within each row, compare columns (simple effects within rows)
Number of families	14
Number of comparisons per family	3
Alpha	0.05
Tukey's multiple comparisons test	Mean Diff.	95.00% CI of diff.	Below threshold?	Summary	Adjusted P Value
Row 1
Klhdc7b+/+ vs. Klhdc7b+/del1258	-1.085	-12.71 to 10.54	No	ns	0.9656
Klhdc7b+/+ vs. Klhdc7bdel1258/del1258	6.39	-3.808 to 16.59	No	ns	0.2388
Klhdc7b+/del1258 vs. Klhdc7bdel1258/del1258	7.476	-2.392 to 17.34	No	ns	0.1455
Row 2
Klhdc7b+/+ vs. Klhdc7b+/del1258	-3.295	-20.77 to 14.18	No	ns	0.8684
Klhdc7b+/+ vs. Klhdc7bdel1258/del1258	13.59	-0.6304 to 27.82	No	ns	0.0596
Klhdc7b+/del1258 vs. Klhdc7bdel1258/del1258	16.89	2.319 to 31.46	Yes	*	0.026
Row 3
Klhdc7b+/+ vs. Klhdc7b+/del1258	1.147	-11.31 to 13.60	No	ns	0.9664
Klhdc7b+/+ vs. Klhdc7bdel1258/del1258	17.09	7.532 to 26.64	Yes	**	0.002
Klhdc7b+/del1258 vs. Klhdc7bdel1258/del1258	15.94	4.597 to 27.28	Yes	**	0.0088
Row 4
Klhdc7b+/+ vs. Klhdc7b+/del1258	-2.024	-20.24 to 16.19	No	ns	0.9517
Klhdc7b+/+ vs. Klhdc7bdel1258/del1258	16.54	1.565 to 31.52	Yes	*	0.0332
Klhdc7b+/del1258 vs. Klhdc7bdel1258/del1258	18.56	3.486 to 33.64	Yes	*	0.0193
Row 5
Klhdc7b+/+ vs. Klhdc7b+/del1258	1.407	-11.74 to 14.56	No	ns	0.9547
Klhdc7b+/+ vs. Klhdc7bdel1258/del1258	20.71	7.230 to 34.19	Yes	**	0.0043
Klhdc7b+/del1258 vs. Klhdc7bdel1258/del1258	19.3	6.692 to 31.92	Yes	**	0.004
Row 6
Klhdc7b+/+ vs. Klhdc7b+/del1258	1.601	-14.99 to 18.19	No	ns	0.9593
Klhdc7b+/+ vs. Klhdc7bdel1258/del1258	11.13	-5.747 to 28.01	No	ns	0.2097
Klhdc7b+/del1258 vs. Klhdc7bdel1258/del1258	9.531	-2.090 to 21.15	No	ns	0.1135
Row 7
Klhdc7b+/+ vs. Klhdc7b+/del1258	5.034	-10.00 to 20.07	No	ns	0.6465
Klhdc7b+/+ vs. Klhdc7bdel1258/del1258	13.04	-3.338 to 29.42	No	ns	0.1247
Klhdc7b+/del1258 vs. Klhdc7bdel1258/del1258	8.004	-7.596 to 23.60	No	ns	0.3848
Row 8
Klhdc7b+/+ vs. Klhdc7b+/del1258	4.691	-7.834 to 17.22	No	ns	0.55
Klhdc7b+/+ vs. Klhdc7bdel1258/del1258	10.2	-2.466 to 22.86	No	ns	0.1135
Klhdc7b+/del1258 vs. Klhdc7bdel1258/del1258	5.505	-2.377 to 13.39	No	ns	0.1911
Row 9
Klhdc7b+/+ vs. Klhdc7b+/del1258	7.645	-3.359 to 18.65	No	ns	0.1909
Klhdc7b+/+ vs. Klhdc7bdel1258/del1258	15.09	4.341 to 25.83	Yes	**	0.0078
Klhdc7b+/del1258 vs. Klhdc7bdel1258/del1258	7.441	-3.058 to 17.94	No	ns	0.1835
Row 10
Klhdc7b+/+ vs. Klhdc7b+/del1258	-1.097	-14.55 to 12.36	No	ns	0.9731
Klhdc7b+/+ vs. Klhdc7bdel1258/del1258	3.316	-9.765 to 16.40	No	ns	0.77
Klhdc7b+/del1258 vs. Klhdc7bdel1258/del1258	4.413	-6.952 to 15.78	No	ns	0.5689
Row 11
Klhdc7b+/+ vs. Klhdc7b+/del1258	-3.197	-15.23 to 8.834	No	ns	0.7545
Klhdc7b+/+ vs. Klhdc7bdel1258/del1258	9.935	1.068 to 18.80	Yes	*	0.029
Klhdc7b+/del1258 vs. Klhdc7bdel1258/del1258	13.13	1.608 to 24.66	Yes	*	0.027
Row 12
Klhdc7b+/+ vs. Klhdc7b+/del1258	-1.515	-7.587 to 4.557	No	ns	0.7816
Klhdc7b+/+ vs. Klhdc7bdel1258/del1258	3.306	-2.618 to 9.231	No	ns	0.3239
Klhdc7b+/del1258 vs. Klhdc7bdel1258/del1258	4.822	-1.747 to 11.39	No	ns	0.1651
Row 13
Klhdc7b+/+ vs. Klhdc7b+/del1258	0.7951	-6.904 to 8.494	No	ns	0.9578
Klhdc7b+/+ vs. Klhdc7bdel1258/del1258	-0.01476	-6.809 to 6.780	No	ns	>0.9999
Klhdc7b+/del1258 vs. Klhdc7bdel1258/del1258	-0.8099	-6.872 to 5.252	No	ns	0.9276
Row 14
Klhdc7b+/+ vs. Klhdc7b+/del1258	-4.291	-12.55 to 3.972	No	ns	0.3193
Klhdc7b+/+ vs. Klhdc7bdel1258/del1258	-4.877	-13.25 to 3.497	No	ns	0.273
Klhdc7b+/del1258 vs. Klhdc7bdel1258/del1258	-0.5863	-4.968 to 3.796	No	ns	0.9289
Test details	Mean 1	Mean 2	Mean Diff.	SE of diff.	N1	N2	q	DF
Row 1
Klhdc7b+/+ vs. Klhdc7b+/del1258	-7.615	-6.53	-1.085	4.299	6	7	0.3569	10.89
Klhdc7b+/+ vs. Klhdc7bdel1258/del1258	-7.615	-14.01	6.39	3.637	6	7	2.485	8.798
Klhdc7b+/del1258 vs. Klhdc7bdel1258/del1258	-6.53	-14.01	7.476	3.619	7	7	2.921	10.34
Row 2
Klhdc7b+/+ vs. Klhdc7b+/del1258	-2.743	0.552	-3.295	6.469	6	7	0.7203	10.99
Klhdc7b+/+ vs. Klhdc7bdel1258/del1258	-2.743	-16.34	13.59	4.764	6	7	4.035	6.628
Klhdc7b+/del1258 vs. Klhdc7bdel1258/del1258	0.552	-16.34	16.89	5.055	7	7	4.725	7.684
Row 3
Klhdc7b+/+ vs. Klhdc7b+/del1258	1.856	0.7089	1.147	4.599	6	7	0.3527	10.79
Klhdc7b+/+ vs. Klhdc7bdel1258/del1258	1.856	-15.23	17.09	3.413	6	7	7.081	8.862
Klhdc7b+/del1258 vs. Klhdc7bdel1258/del1258	0.7089	-15.23	15.94	4.064	7	7	5.547	9.013
Row 4
Klhdc7b+/+ vs. Klhdc7b+/del1258	-0.3517	1.672	-2.024	6.741	6	7	0.4246	10.98
Klhdc7b+/+ vs. Klhdc7bdel1258/del1258	-0.3517	-16.89	16.54	5.033	6	7	4.647	6.719
Klhdc7b+/del1258 vs. Klhdc7bdel1258/del1258	1.672	-16.89	18.56	5.254	7	7	4.996	7.841
Row 5
Klhdc7b+/+ vs. Klhdc7b+/del1258	3.177	1.77	1.407	4.841	6	7	0.411	10.59
Klhdc7b+/+ vs. Klhdc7bdel1258/del1258	3.177	-17.53	20.71	4.978	6	7	5.884	10.8
Klhdc7b+/del1258 vs. Klhdc7bdel1258/del1258	1.77	-17.53	19.3	4.725	7	7	5.778	11.96
Row 6
Klhdc7b+/+ vs. Klhdc7b+/del1258	3.66	2.06	1.601	5.813	6	7	0.3894	8.05
Klhdc7b+/+ vs. Klhdc7bdel1258/del1258	3.66	-7.471	11.13	6.016	6	7	2.617	8.767
Klhdc7b+/del1258 vs. Klhdc7bdel1258/del1258	2.06	-7.471	9.531	4.346	7	7	3.101	11.81
Row 7
Klhdc7b+/+ vs. Klhdc7b+/del1258	0.518	-4.516	5.034	5.539	6	7	1.285	10.64
Klhdc7b+/+ vs. Klhdc7bdel1258/del1258	0.518	-12.52	13.04	6.063	6	7	3.041	11
Klhdc7b+/del1258 vs. Klhdc7bdel1258/del1258	-4.516	-12.52	8.004	5.822	7	7	1.944	11.63
Row 8
Klhdc7b+/+ vs. Klhdc7b+/del1258	-0.956	-5.647	4.691	4.32	6	7	1.536	7.483
Klhdc7b+/+ vs. Klhdc7bdel1258/del1258	-0.956	-11.15	10.2	4.443	6	7	3.245	8.099
Klhdc7b+/del1258 vs. Klhdc7bdel1258/del1258	-5.647	-11.15	5.505	2.948	7	7	2.64	11.82
Row 9
Klhdc7b+/+ vs. Klhdc7b+/del1258	-6.578	-14.22	7.645	4.068	6	7	2.658	10.88
Klhdc7b+/+ vs. Klhdc7bdel1258/del1258	-6.578	-21.66	15.09	3.963	6	7	5.383	10.73
Klhdc7b+/del1258 vs. Klhdc7bdel1258/del1258	-14.22	-21.66	7.441	3.934	7	7	2.675	11.96
Row 10
Klhdc7b+/+ vs. Klhdc7b+/del1258	-8.763	-7.666	-1.097	4.926	6	7	0.3149	10.23
Klhdc7b+/+ vs. Klhdc7bdel1258/del1258	-8.763	-12.08	3.316	4.748	6	7	0.9877	9.7
Klhdc7b+/del1258 vs. Klhdc7bdel1258/del1258	-7.666	-12.08	4.413	4.254	7	7	1.467	11.89
Row 11
Klhdc7b+/+ vs. Klhdc7b+/del1258	-0.957	2.24	-3.197	4.409	6	7	1.025	10.29
Klhdc7b+/+ vs. Klhdc7bdel1258/del1258	-0.957	-10.89	9.935	3.243	6	7	4.333	10.15
Klhdc7b+/del1258 vs. Klhdc7bdel1258/del1258	2.24	-10.89	13.13	4.167	7	7	4.457	9.492
Row 12
Klhdc7b+/+ vs. Klhdc7b+/del1258	-13.08	-11.57	-1.515	2.239	6	7	0.957	10.71
Klhdc7b+/+ vs. Klhdc7bdel1258/del1258	-13.08	-16.39	3.306	2.188	6	7	2.137	10.82
Klhdc7b+/del1258 vs. Klhdc7bdel1258/del1258	-11.57	-16.39	4.822	2.462	7	7	2.77	11.98
Row 13
Klhdc7b+/+ vs. Klhdc7b+/del1258	-14.06	-14.86	0.7951	2.837	6	7	0.3963	10.66
Klhdc7b+/+ vs. Klhdc7bdel1258/del1258	-14.06	-14.05	-0.01476	2.34	6	7	0.008922	7.433
Klhdc7b+/del1258 vs. Klhdc7bdel1258/del1258	-14.86	-14.05	-0.8099	2.184	7	7	0.5244	9.294
Row 14
Klhdc7b+/+ vs. Klhdc7b+/del1258	-19.19	-14.9	-4.291	2.699	6	7	2.248	6.047
Klhdc7b+/+ vs. Klhdc7bdel1258/del1258	-19.19	-14.31	-4.877	2.907	6	7	2.372	7.704
Klhdc7b+/del1258 vs. Klhdc7bdel1258/del1258	-14.9	-14.31	-0.5863	1.596	7	7	0.5194	9.92
Sex information	Klhdc7b+/+	Klhdc7b+/del1258	Klhdc7bdel1258/del1258
M	6	4	4
F	0	3	4

## Sheet: Fig 5D
Terminology in manuscript	terminology here	equivalent terminology
KLHDC7B Regn D/+	het	heterozygous
KLHDC7B Regn D/D	KO	knockout (homozygous)
3 weeks	het			KO
Length (mm)	Mean	SD	n	Mean	SD	n		p values for Welch's t test
1	3.27326	1.14397	3	3.40035	0.517062	3		0.895875
2	3.08515	0.761823	3	2.85948	0.432705	3		0.738625
3	3.05809	0.392229	3	2.54308	0.230773	3		0.201188
4	2.93566	0.338859	3	2.59105	0.108753	3		0.284589
5	2.9436	0.358137	3	2.68672	0.0498671	2		0.418083
Sex information
	het	ko
M	1	1
F	2	2
5 weeks	het			KO
Length (mm)	Mean	SD	n	Mean	SD	n		p values for Welch's t test
1	2.67943	0.882374	3	3.2122	0.882374	3		0.523597
2	2.33582	0.24234	3	2.33582	0.24234	3		0.34405
3	2.37839	0.343957	3	2.37839	0.343957	3		0.306867
4	2.35432	0.0854426	3	2.35432	0.085443	2		0.0270791
5	2.36529	0.0641764	3	2.36529	0.064176	2		0.0447442
Sex information
	het	ko
M	2	2
F	1	1

[truncated: 11 more sheets: Fig 6, Supp 3 , Supp 4A , Supp 4B, Supp 5A, Supp 5B , Supp 7A, Supp 7B, Supp 7C, Supp 7D, Supp 7F]
